# Supplementary material for: A genome-wide association study identified 10 novel genomic loci associated with intrinsic capacity
Source: J Gerontol A Biol Sci Med Sci. 2025 Oct 9;80(11):glaf196. doi: 10.1093/gerona/glaf196 (PMC12510315; doi:10.1093/gerona/glaf196)
Supplement: glaf196_Supplementary_Data [file glaf196_supplementary_data.zip]

Archive with 2 entries (2 files):
- Supplementary data.xlsx
- Supplementary material.pdf
