# Supplementary material for: A genome-wide association study identified 10 novel genomic loci associated with intrinsic capacity
Source: J Gerontol A Biol Sci Med Sci. 2025 Oct 9;80(11):glaf196. doi: 10.1093/gerona/glaf196 (PMC12510315; doi:10.1093/gerona/glaf196)
Supplement: glaf196_Supplementary_Data [file glaf196_supplementary_data.zip › Supplementary data.xlsx]

## Sheet: Supplementary data
							For intrinsic capacity composite score
Lead SNP	SNP	rsID	CHR	BP	A1	A2	BETA	SE	Z	N	P_IC	P_cog	P_Loco	P_Psych	P_sens	P_vit
rs72805692	10:71094504	rs17476364	10	71094504	t	c	0.0273	0.0049	5.319	57563	2.642e-08	0.04965	0.1199	0.002988	0.9042	1.703e-11
	10:71099109	rs72805692	10	71099109	a	g	0.0277	0.0048	5.545	57513	6.926e-09	0.0496	0.08953	0.0003451	0.9623	2.843e-11
rs9891103	17:44091886	rs9891103	17	44091886	t	c	-0.0273	0.0036	-7.45	57510	6.501e-14	0.6931	8.585e-06	3.772e-05	0.3307	0.0462
	17:44104576	17:44104576_CCTT_C	17	44104576	cctt	c	0.0269	0.0037	7.32	57451	1.732e-13	0.917	4.788e-06	4.653e-05	0.3689	0.0736
	17:43474668	rs62064598	17	43474668	c	g	0.0241	0.0039	6.076	57392	1.083e-09	0.3612	4.853e-05	0.002327	0.2556	0.09205
	17:43483551	rs56236914	17	43483551	t	c	-0.0243	0.004	-6.124	57325	7.846e-10	0.3621	4.873e-05	0.001567	0.2579	0.1098
	17:43484598	rs73984391	17	43484598	t	g	-0.0243	0.0039	-6.116	57350	7.93e-10	0.3718	4.626e-05	0.002035	0.257	0.1403
	17:43487217	rs36078910	17	43487217	a	g	-0.0246	0.0039	-6.198	57350	4.916e-10	0.3479	4.675e-05	0.001665	0.2385	0.104
	17:43487424	rs35389313	17	43487424	t	c	0.0247	0.0039	6.237	57351	3.82e-10	0.3686	4.585e-05	0.001423	0.2379	0.09036
	17:43488382	rs8071011	17	43488382	t	c	-0.0247	0.0039	-6.221	57342	4.167e-10	0.4199	4.658e-05	0.001464	0.2445	0.08616
	17:43569770	rs62065448	17	43569770	t	c	-0.0253	0.004	-6.312	57160	2.313e-10	0.4873	3.865e-05	0.0006843	0.2608	0.09101
	17:43687072	rs2949997	17	43687072	a	g	-0.0251	0.0038	-6.57	55995	3.727e-11	0.7067	1.839e-05	0.0002917	0.5484	0.1374
	17:43715427	rs2942166	17	43715427	t	c	0.0271	0.0037	7.351	57678	1.363e-13	0.9851	2.875e-06	8.895e-05	0.3987	0.08554
	17:43744203	rs62053943	17	43744203	t	c	-0.0254	0.0043	-5.832	56510	3.852e-09	0.7353	9.68e-06	0.0002224	0.5247	0.05205
	17:43814020	rs10451283	17	43814020	t	c	0.0269	0.0037	7.29	57654	1.963e-13	0.9713	4.619e-06	9.055e-05	0.3535	0.1037
	17:43822772	rs9906974	17	43822772	t	c	0.0258	0.0037	6.87	56802	4.87e-12	0.8731	2.152e-05	0.0002891	0.3751	0.0945
	17:43850645	rs60814418	17	43850645	t	c	-0.0269	0.0037	-7.28	57593	1.972e-13	0.966	4.259e-06	9.538e-05	0.2743	0.08328
	17:43919068	rs2316766	17	43919068	t	g	-0.027	0.0038	-7.11	56697	7.283e-13	0.8515	2.074e-05	0.0003147	0.4147	0.08215
	17:43919070	rs2316767	17	43919070	t	c	0.027	0.0038	7.112	56696	7.149e-13	0.8503	2.098e-05	0.0003038	0.4123	0.08131
	17:43919073	rs2316768	17	43919073	t	g	-0.0269	0.0038	-7.107	56695	7.417e-13	0.8547	2.15e-05	0.0003072	0.4112	0.08153
	17:43919096	rs2106786	17	43919096	a	g	0.0269	0.0037	7.158	57047	5.005e-13	0.9413	1.182e-05	0.0002164	0.3745	0.07716
	17:43923654	rs12185233	17	43923654	c	g	-0.0264	0.0037	-7.129	57686	6.354e-13	0.9313	7.524e-06	0.0001385	0.3622	0.09044
	17:43924337	rs12373168	17	43924337	a	c	0.0268	0.0037	7.239	57646	2.592e-13	0.924	1.123e-05	7.409e-05	0.3156	0.07923
	17:43939389	rs56026524	17	43939389	t	c	-0.0262	0.0037	-6.93	56663	2.901e-12	0.8361	2.737e-06	0.0001426	0.4311	0.09289
	17:43939395	rs56100710	17	43939395	a	t	0.0261	0.0038	6.872	56442	4.496e-12	0.8624	1.966e-06	9.635e-05	0.4604	0.08969
	17:43939399	rs56026232	17	43939399	a	c	0.0262	0.0038	6.893	56443	3.86e-12	0.866	1.84e-06	9.874e-05	0.4519	0.08712
	17:43946223	rs753235	17	43946223	a	g	-0.0271	0.0037	-7.351	57598	1.221e-13	0.8233	3.189e-06	5.239e-05	0.3587	0.09654
	17:43954416	rs111362359	17	43954416	a	ac	0.0267	0.0037	7.235	57548	3.06e-13	0.8078	8.327e-06	6.18e-05	0.3559	0.0847
	17:43958079	rs56040418	17	43958079	t	c	-0.0271	0.0037	-7.358	57620	1.231e-13	0.7978	6.944e-06	5.017e-05	0.3332	0.07748
	17:43971206	17:43971206_CTAATT_C	17	43971206	ctaatt	c	0.0275	0.0038	7.147	56008	6.154e-13	0.982	1.976e-05	0.0001809	0.339	0.08096
	17:43995139	17:43995139_TTTTTTTTTTTC_T	17	43995139	t	tttttttttttc	-0.0277	0.0038	-7.282	56526	2.012e-13	0.9622	2.484e-05	0.0001466	0.3196	0.07554
	17:44018519	rs7210219	17	44018519	t	c	0.0255	0.0038	6.685	55530	1.172e-11	0.8997	3.085e-05	0.0004845	0.1892	0.2671
	17:44036408	rs62063276	17	44036408	t	g	0.0271	0.0037	7.332	57547	1.404e-13	0.971	6.771e-06	0.0001032	0.3564	0.06178
	17:44038785	rs62063281	17	44038785	a	g	0.0275	0.0037	7.411	57657	1.022e-13	0.8261	2.955e-06	6.366e-05	0.289	0.05663
	17:44081064	rs8070723	17	44081064	a	g	0.0266	0.0037	7.224	57682	3.436e-13	0.8784	7.381e-06	7.773e-05	0.3244	0.1345
	17:44082514	rs62064666	17	44082514	t	c	0.027	0.0037	7.288	57648	2.037e-13	0.9984	5.183e-06	0.0001039	0.351	0.07663
	17:44082528	rs62064667	17	44082528	a	t	0.0264	0.0037	7.138	57685	6.459e-13	0.9044	9.621e-06	8.36e-05	0.3659	0.09354
	17:44108906	rs34579536	17	44108906	a	g	0.0261	0.0037	7.089	57687	9.524e-13	0.7818	4.695e-06	8.147e-05	0.407	0.124
	17:44110271	rs7350980	17	44110271	a	g	-0.0264	0.0036	-7.188	57575	4.404e-13	0.8111	5.897e-06	8.724e-05	0.3611	0.06513
	17:44110670	rs4597358	17	44110670	c	g	0.0264	0.0036	7.196	57577	4.175e-13	0.8071	5.991e-06	8.153e-05	0.3675	0.06375
	17:44113227	rs141698966	17	44113227	t	tg	0.0267	0.0038	7.015	56430	1.661e-12	0.837	1.14e-05	0.001365	0.126	0.05039
	17:44115440	rs8077487	17	44115440	t	c	0.0265	0.0036	7.221	57566	3.52e-13	0.7756	7.07e-06	6.36e-05	0.3971	0.05493
	17:44116950	rs7221390	17	44116950	t	g	0.0265	0.0036	7.233	57571	3.263e-13	0.7742	6.088e-06	6.859e-05	0.3949	0.05667
	17:44118848	rs62062137	17	44118848	a	g	-0.0274	0.0037	-7.405	57685	8.353e-14	0.9511	2.5e-06	6.139e-05	0.39	0.0877
	17:44126365	rs7218319	17	44126365	t	c	-0.0265	0.0036	-7.232	57559	3.273e-13	0.7476	5.291e-06	7.604e-05	0.3874	0.05302
	17:44126473	17:44126473_AG_A	17	44126473	a	ag	-0.0268	0.0036	-7.31	57530	1.838e-13	0.8053	5.332e-06	6.487e-05	0.3937	0.05537
	17:44126477	rs76402917	17	44126477	a	g	-0.0268	0.0036	-7.308	57508	1.845e-13	0.8041	5.601e-06	6.242e-05	0.3946	0.05387
	17:44126478	rs78773690	17	44126478	t	c	0.0268	0.0036	7.304	57531	1.915e-13	0.8088	5.595e-06	6.697e-05	0.4023	0.05419
	17:44138201	rs7220752	17	44138201	t	c	0.0265	0.0036	7.223	57567	3.42e-13	0.739	5.598e-06	8.291e-05	0.3869	0.05504
	17:44150161	rs1029463	17	44150161	t	g	0.0269	0.0037	7.27	57257	2.448e-13	0.7641	2.234e-06	9.559e-05	0.3256	0.05407
	17:44151546	rs9907738	17	44151546	t	g	0.0266	0.0036	7.247	57579	2.933e-13	0.7515	4.688e-06	7.956e-05	0.3835	0.05664
	17:44155732	rs2066899	17	44155732	t	c	-0.0266	0.0036	-7.243	57592	3.007e-13	0.7521	4.751e-06	7.851e-05	0.3789	0.0572
	17:44162597	rs8080583	17	44162597	a	c	-0.0266	0.0036	-7.229	57569	3.247e-13	0.7568	5.103e-06	7.188e-05	0.3745	0.05709
	17:44165169	rs3865315	17	44165169	t	c	-0.0263	0.0036	-7.17	57458	5.271e-13	0.8746	1.05e-05	9.814e-05	0.4138	0.05538
	17:44168677	rs2097760	17	44168677	a	g	0.0266	0.0036	7.246	57559	2.871e-13	0.7879	4.716e-06	7.688e-05	0.3675	0.05755
	17:44186063	rs16940904	17	44186063	t	c	-0.026	0.0037	-7.047	57277	1.313e-12	0.8011	3.299e-06	0.0002129	0.3795	0.04583
	17:44187257	rs9303525	17	44187257	a	g	0.0269	0.0036	7.307	57449	1.811e-13	0.8155	3.706e-06	8.518e-05	0.3701	0.04886
	17:44208312	rs6503457	17	44208312	t	g	-0.027	0.0037	-7.323	57372	1.666e-13	0.8588	3.229e-06	7.48e-05	0.3654	0.04518
	17:44208674	rs8070942	17	44208674	t	g	-0.0266	0.0037	-7.22	57387	3.248e-13	0.9121	5.877e-06	7.23e-05	0.3693	0.04722
	17:44210933	rs7207582	17	44210933	a	g	0.0267	0.0037	7.249	57368	2.602e-13	0.906	3.798e-06	7.969e-05	0.3649	0.04687
	17:44212310	rs10221243	17	44212310	a	g	-0.0268	0.0037	-7.272	57361	2.255e-13	0.896	3.44e-06	8.141e-05	0.3696	0.04677
	17:44227623	rs2696578	17	44227623	t	c	0.0265	0.0037	7.192	57346	3.875e-13	0.9976	4.617e-06	9.751e-05	0.3461	0.05502
	17:44238571	rs2532289	17	44238571	c	g	0.0266	0.0037	7.199	57234	3.934e-13	0.8898	3.447e-06	9.264e-05	0.3512	0.06532
	17:44247164	rs2532274	17	44247164	a	g	0.0266	0.0037	7.213	57284	3.603e-13	0.9213	3.195e-06	9.101e-05	0.3441	0.0637
	17:44257783	rs2532252	17	44257783	a	g	0.0269	0.0037	7.279	56778	2.126e-13	0.8186	3.897e-06	6.586e-05	0.4294	0.06059
	17:44293205	17:44293205_A_G	17	44293205	a	g	0.0261	0.0037	6.942	56137	2.69e-12	0.9553	3.959e-06	0.0002426	0.1192	0.1031
	17:44826056	rs9896243	17	44826056	c	g	0.0249	0.0037	6.659	57532	2.254e-11	0.9223	4.306e-06	0.0003211	0.1821	0.0942
	17:44861003	rs199504	17	44861003	t	c	0.0246	0.0037	6.576	57355	4.101e-11	0.6422	1.175e-06	0.001204	0.2602	0.1224
rs34841991	20:47432799	rs13038477	20	47432799	t	c	0.0154	0.0032	4.785	57302	1.692e-06	0.003335	0.02769	0.497	1.538e-05	0.8532
	20:47433355	rs2008815	20	47433355	t	c	-0.0155	0.0032	-4.822	57227	1.421e-06	0.004889	0.02415	0.3917	2.647e-05	0.7747
	20:47434385	rs1078624	20	47434385	a	g	-0.0159	0.0032	-4.942	57387	7.809e-07	0.003629	0.02043	0.4372	1.238e-05	0.7663
	20:47435039	rs752421	20	47435039	a	g	0.0159	0.0032	4.946	57483	7.353e-07	0.005134	0.02002	0.454	9.67e-06	0.8791
	20:47435056	rs752420	20	47435056	t	c	0.0159	0.0032	4.939	57475	7.596e-07	0.005222	0.02088	0.4456	9.438e-06	0.8724
	20:47435117	rs1885287	20	47435117	t	c	0.0159	0.0032	4.946	57482	7.331e-07	0.005192	0.02078	0.4443	9.577e-06	0.8722
	20:47437220	rs4810882	20	47437220	a	c	0.0155	0.0032	4.821	57365	1.391e-06	0.007114	0.02317	0.4351	1.153e-05	0.9065
	20:47440220	rs4809728	20	47440220	c	g	-0.0158	0.0032	-4.925	57602	8.608e-07	0.006859	0.02598	0.429	1.618e-05	0.7564
	20:47442003	rs6095314	20	47442003	t	c	-0.016	0.0032	-4.975	57679	6.309e-07	0.006071	0.02586	0.4221	1.254e-05	0.771
	20:47446556	rs6095319	20	47446556	a	g	0.0158	0.0032	4.916	57597	8.96e-07	0.005563	0.02562	0.4449	9.394e-06	0.738
	20:47447870	rs7267607	20	47447870	a	c	-0.0158	0.0032	-4.924	57607	8.42e-07	0.005834	0.02354	0.4919	1.336e-05	0.7144
	20:47449171	rs6095323	20	47449171	t	c	-0.0161	0.0032	-5.009	57489	5.643e-07	0.006361	0.02279	0.456	8.387e-06	0.8214
	20:47450223	rs6095324	20	47450223	t	c	-0.016	0.0032	-4.963	57478	7.292e-07	0.006395	0.02306	0.4767	8.294e-06	0.8425
	20:47453602	rs6095325	20	47453602	t	g	-0.0159	0.0032	-4.957	57477	7.371e-07	0.006567	0.02406	0.4775	8.364e-06	0.8237
	20:47453760	rs67843835	20	47453760	a	g	0.016	0.0032	4.982	57483	6.442e-07	0.006413	0.02323	0.4619	8.755e-06	0.828
	20:47453776	rs8124687	20	47453776	t	c	-0.016	0.0032	-4.982	57483	6.442e-07	0.006413	0.02323	0.4619	8.755e-06	0.828
	20:47457735	rs4428070	20	47457735	a	c	0.0173	0.0032	5.303	57493	9.805e-08	0.006305	0.01398	0.5929	3.504e-06	0.8055
	20:47464464	rs67763459	20	47464464	t	c	0.0173	0.0032	5.335	57583	8.573e-08	0.003916	0.01391	0.5982	2.679e-06	0.8041
	20:47467507	rs6095327	20	47467507	a	g	-0.0173	0.0032	-5.345	57643	8.179e-08	0.005049	0.01167	0.6139	2.279e-06	0.8267
	20:47471576	rs6012541	20	47471576	a	g	-0.0174	0.0032	-5.365	57672	7.354e-08	0.00427	0.01144	0.5943	2.35e-06	0.8113
	20:47471825	rs6095329	20	47471825	c	g	-0.0174	0.0032	-5.361	57668	7.492e-08	0.004216	0.01174	0.5897	2.454e-06	0.8076
	20:47477706	rs6012542	20	47477706	t	c	0.0175	0.0032	5.379	57630	6.732e-08	0.00435	0.0123	0.6608	2.354e-06	0.8038
	20:47477867	rs6019463	20	47477867	c	g	-0.0174	0.0032	-5.366	57664	7.275e-08	0.00396	0.01179	0.6075	2.149e-06	0.8145
	20:47481726	rs67021138	20	47481726	t	g	-0.0174	0.0032	-5.361	57664	7.406e-08	0.004447	0.01031	0.5866	2.516e-06	0.7871
	20:47488807	rs6012544	20	47488807	t	g	-0.0173	0.0032	-5.317	57684	9.055e-08	0.004759	0.01191	0.5994	2.61e-06	0.8019
	20:47492666	rs13039736	20	47492666	a	c	-0.0176	0.0032	-5.434	57486	5.255e-08	0.004751	0.0101	0.5558	1.989e-06	0.8384
	20:47493894	rs34116853	20	47493894	a	c	-0.0176	0.0032	-5.424	57450	5.548e-08	0.004085	0.01025	0.5611	2.455e-06	0.8265
	20:47495794	rs4810883	20	47495794	t	c	0.0187	0.0033	5.675	56228	1.222e-08	0.003543	0.00502	0.6186	1.628e-06	0.8186
	20:47543634	rs35393280	20	47543634	a	c	-0.021	0.0035	-5.883	57578	3.295e-09	0.0003565	0.001811	0.123	2.052e-05	0.4746
	20:47573416	rs34385643	20	47573416	c	g	-0.0208	0.0035	-5.839	57658	4.464e-09	0.0004306	0.002185	0.1143	2.166e-05	0.4299
	20:47582785	rs2295026	20	47582785	a	t	0.021	0.0035	5.915	57655	2.957e-09	0.0004014	0.00182	0.1066	1.773e-05	0.4489
	20:47598661	rs8125219	20	47598661	a	c	0.0209	0.0035	5.868	57646	3.778e-09	0.0005255	0.001957	0.1175	1.965e-05	0.4242
	20:47622729	rs6512562	20	47622729	a	g	-0.0206	0.0035	-5.807	57641	5.454e-09	0.0005991	0.002343	0.1368	2.051e-05	0.4069
	20:47623498	rs7274221	20	47623498	t	c	0.0208	0.0035	5.858	57639	4.109e-09	0.000515	0.002064	0.1376	1.754e-05	0.4251
	20:47624600	rs35752040	20	47624600	a	t	0.0209	0.0035	5.869	57642	3.871e-09	0.0004904	0.002018	0.1357	1.701e-05	0.4214
	20:47656198	rs7269912	20	47656198	a	g	-0.0208	0.0035	-5.849	57645	4.281e-09	0.0004065	0.00208	0.1244	1.684e-05	0.4051
	20:47656546	rs35640549	20	47656546	t	c	0.0207	0.0035	5.814	57634	5.161e-09	0.0005158	0.002236	0.1272	1.846e-05	0.3948
	20:47663754	rs13042443	20	47663754	t	g	0.0208	0.0035	5.865	57631	3.939e-09	0.0004704	0.001744	0.123	1.411e-05	0.4189
	20:47665612	rs10485609	20	47665612	a	g	-0.0209	0.0035	-5.867	57636	3.869e-09	0.0004432	0.001795	0.1219	1.416e-05	0.4144
	20:47665903	rs35843274	20	47665903	t	g	-0.0208	0.0035	-5.846	57623	4.356e-09	0.0004454	0.001864	0.1261	1.326e-05	0.4207
	20:47685320	rs2227946	20	47685320	c	g	0.0208	0.0035	5.857	57655	4.231e-09	0.0005907	0.001312	0.1155	2.298e-05	0.3438
	20:47686290	rs1983528	20	47686290	a	g	0.0209	0.0035	5.887	57654	3.465e-09	0.0006275	0.001372	0.129	2.265e-05	0.322
	20:47688109	rs36098998	20	47688109	c	g	-0.021	0.0035	-5.925	57658	2.747e-09	0.0006679	0.001443	0.131	2.358e-05	0.3396
	20:47689838	rs8118101	20	47689838	t	c	0.021	0.0035	5.911	57660	2.961e-09	0.000634	0.001514	0.1325	2.294e-05	0.3442
	20:47690136	rs8119476	20	47690136	t	c	0.0211	0.0036	5.917	57460	2.718e-09	0.0003081	0.0009665	0.137	2.496e-05	0.3417
	20:47693033	rs7271812	20	47693033	a	g	-0.021	0.0035	-5.93	57651	2.72e-09	0.0005209	0.001481	0.1273	2.522e-05	0.3154
	20:47698186	rs11908024	20	47698186	t	c	0.0208	0.0035	5.846	57660	4.45e-09	0.000519	0.001796	0.1269	1.726e-05	0.393
	20:47701024	rs2075677	20	47701024	a	g	-0.0208	0.0035	-5.856	57653	4.2e-09	0.0004681	0.001912	0.1232	1.72e-05	0.3954
	20:47701309	rs7264419	20	47701309	a	g	-0.0208	0.0035	-5.847	57652	4.436e-09	0.0004419	0.001818	0.1259	1.754e-05	0.369
	20:47702821	rs7274612	20	47702821	a	t	0.0208	0.0035	5.865	57657	4.017e-09	0.0004765	0.001831	0.119	1.704e-05	0.4
	20:47710434	rs8123784	20	47710434	a	g	-0.0208	0.0035	-5.855	57650	4.175e-09	0.0004696	0.001819	0.1208	1.568e-05	0.4025
	20:47714453	rs13040426	20	47714453	t	c	0.0207	0.0035	5.827	57650	4.922e-09	0.0004808	0.001887	0.1242	1.678e-05	0.3905
	20:47716451	rs1556876	20	47716451	a	c	-0.0207	0.0035	-5.815	57653	5.21e-09	0.0005597	0.002002	0.1218	1.646e-05	0.3983
	20:47717193	rs73611337	20	47717193	t	c	0.021	0.0035	5.895	57612	3.263e-09	0.0005683	0.001659	0.1338	1.57e-05	0.3434
	20:47717235	rs73611338	20	47717235	t	c	0.0209	0.0035	5.864	57608	3.947e-09	0.000546	0.001628	0.1346	1.56e-05	0.3406
	20:47717353	rs35989889	20	47717353	a	g	-0.0209	0.0035	-5.88	57612	3.556e-09	0.000487	0.001794	0.1312	1.455e-05	0.3399
	20:47718371	rs13044004	20	47718371	a	t	0.0209	0.0035	5.881	57602	3.562e-09	0.0005564	0.001705	0.132	1.184e-05	0.374
	20:47720685	rs68010346	20	47720685	ca	c	0.021	0.0035	5.888	57583	3.332e-09	0.0004519	0.001991	0.1224	1.266e-05	0.4179
	20:47721028	rs755588	20	47721028	a	g	-0.0209	0.0035	-5.873	57599	3.752e-09	0.0006634	0.001665	0.1449	1.093e-05	0.3706
	20:47721582	rs13040292	20	47721582	t	c	0.0208	0.0035	5.85	57553	4.265e-09	0.0006725	0.001667	0.1479	1.062e-05	0.3939
	20:47738176	20:47738176_CCTTT_C	20	47738176	ccttt	c	-0.0214	0.0036	-5.906	57176	2.624e-09	0.001824	0.002936	0.06055	1.271e-05	0.7518
	20:47746974	rs34841991	20	47746974	t	c	-0.0217	0.0036	-6.014	57460	1.358e-09	0.0008464	0.002798	0.07359	1.1e-05	0.5312
	20:47750588	rs13037813	20	47750588	t	c	-0.0216	0.0036	-5.959	57522	1.787e-09	0.001699	0.002889	0.07676	1.247e-05	0.6721
	20:47772264	rs17450430	20	47772264	a	t	-0.0215	0.0036	-5.94	57405	1.91e-09	0.002273	0.00366	0.06758	1.296e-05	0.658
	20:47772601	rs17378391	20	47772601	t	c	-0.0217	0.0036	-5.996	57405	1.391e-09	0.001912	0.00336	0.06787	1.166e-05	0.6501
	20:47775094	rs45622034	20	47775094	t	c	0.0217	0.0036	5.986	57400	1.476e-09	0.001831	0.003519	0.06776	1.275e-05	0.6437
	20:47793796	rs79941596	20	47793796	c	g	0.0217	0.0036	5.981	57407	1.546e-09	0.00177	0.003198	0.05959	9.823e-06	0.6768
	20:47794355	rs7274851	20	47794355	a	g	-0.0216	0.0036	-5.951	57345	1.886e-09	0.001887	0.003382	0.05655	1.802e-05	0.6495
	20:47795305	rs7262349	20	47795305	a	t	-0.0217	0.0036	-5.987	57407	1.499e-09	0.001782	0.003122	0.05913	1.022e-05	0.6851
	20:47800615	rs13039749	20	47800615	t	c	0.0216	0.0036	5.967	57411	1.677e-09	0.001854	0.003191	0.06079	1.011e-05	0.6894
	20:47800829	rs13041213	20	47800829	a	t	0.0212	0.0036	5.804	56935	4.634e-09	0.001957	0.001952	0.1374	1.599e-05	0.5393
	20:47803301	rs35667796	20	47803301	a	c	-0.0217	0.0036	-5.996	57412	1.452e-09	0.001899	0.003225	0.05324	1.128e-05	0.6804
	20:47806092	rs3795075	20	47806092	a	g	0.0217	0.0036	6.002	57407	1.395e-09	0.001799	0.003357	0.04912	1.573e-05	0.6168
	20:47816873	rs8121567	20	47816873	c	g	-0.0216	0.0036	-5.964	57372	1.848e-09	0.001906	0.003924	0.04492	2.178e-05	0.5498
	20:47817815	rs13036715	20	47817815	a	g	0.0214	0.0036	5.922	57379	2.301e-09	0.002018	0.004549	0.04475	2.091e-05	0.5784
	20:47823570	rs11908055	20	47823570	t	c	0.0168	0.0041	4.12	56310	3.426e-05	2.733e-05	0.001538	0.02361	0.05417	0.869
	1:150292561	rs11581793	1	150292561	t	c	0.0716	0.0124	5.806	57690	8.694e-09	0.9055	0.01282	0.01199	0.1349	0.3365
	1:150425376	rs187799739	1	150425376	a	c	0.0685	0.0155	4.4	57067	1.013e-05	0.5318	0.08585	0.1253	0.179	0.9672
	1:150472831	rs7553846	1	150472831	t	c	0.068	0.013	5.272	57445	1.717e-07	0.5313	0.02717	0.0249	0.5139	0.357
	1:150521099	rs6668850	1	150521099	a	t	-0.0612	0.0125	-4.87	57553	9.625e-07	0.6418	0.06451	0.1352	0.2367	0.7805
	1:150551327	rs11580946	1	150551327	a	g	0.0648	0.0121	5.325	57693	8.962e-08	0.6805	0.04519	0.06882	0.2809	0.4544
	1:150562043	rs190596489	1	150562043	a	c	-0.0655	0.0121	-5.376	57637	6.748e-08	0.6762	0.04246	0.0619	0.2933	0.4636
	1:150568749	rs72700845	1	150568749	t	c	0.0648	0.0121	5.326	57692	8.986e-08	0.6949	0.04177	0.07077	0.2549	0.4853
	1:150574307	rs72700851	1	150574307	a	c	-0.065	0.0121	-5.345	57693	8.067e-08	0.6693	0.0419	0.08215	0.2328	0.4673
	1:150627520	rs11582333	1	150627520	a	t	-0.0658	0.0122	-5.361	57663	7.018e-08	0.7031	0.0446	0.07248	0.253	0.3311
	1:150642859	rs34647563	1	150642859	a	g	0.0645	0.0122	5.265	57661	1.185e-07	0.7584	0.04465	0.1007	0.2324	0.3832
	1:150650581	rs183967755	1	150650581	a	g	0.0651	0.0122	5.323	57675	8.473e-08	0.6509	0.0511	0.1053	0.2564	0.4061
	1:150717488	rs72704611	1	150717488	t	c	-0.0711	0.0136	-5.224	57410	1.69e-07	0.9381	0.1032	0.04228	0.7125	0.291
	1:150737090	rs56404059	1	150737090	t	c	0.0635	0.0124	5.104	57636	2.959e-07	0.634	0.04716	0.1051	0.3248	0.4772
	1:150762876	rs11582441	1	150762876	a	g	-0.0668	0.0124	-5.352	57611	7.918e-08	0.4773	0.0624	0.07126	0.2968	0.3956
	1:150809436	rs181375328	1	150809436	a	g	0.0639	0.0122	5.196	57658	1.772e-07	0.5991	0.06587	0.106	0.3003	0.4333
	1:150911393	rs72704690	1	150911393	t	c	0.0652	0.0123	5.263	57633	1.269e-07	0.911	0.03291	0.09379	0.2563	0.2792
	1:150935811	rs41272019	1	150935811	t	c	0.0619	0.0121	5.093	57682	3.082e-07	0.6935	0.05355	0.1446	0.3038	0.4284
	1:150954720	rs28521412	1	150954720	a	g	0.0652	0.0124	5.232	57631	1.582e-07	0.9737	0.03159	0.1143	0.2258	0.2858
	1:150981225	rs6684154	1	150981225	a	c	0.07	0.0126	5.546	57540	2.502e-08	0.9518	0.03393	0.1263	0.204	0.3432
	1:151047648	rs11577446	1	151047648	t	c	0.0626	0.0121	5.133	57522	2.453e-07	0.5361	0.01445	0.1472	0.3355	0.3469
	1:32327685	rs34013108	1	32327685	a	g	0.0361	0.0065	5.458	57429	2.525e-08	0.2284	0.008459	0.6622	0.3887	0.01193
	1:32356815	rs34701865	1	32356815	t	c	0.0332	0.0064	5.094	57510	2.483e-07	0.7858	0.01092	0.8656	0.4477	0.04658
	1:32359476	rs35506562	1	32359476	t	g	0.036	0.0065	5.423	57597	3.742e-08	0.4836	0.005367	0.9345	0.3025	0.03773
	1:32375246	rs55894623	1	32375246	t	c	-0.0355	0.0065	-5.354	57672	5.372e-08	0.4991	0.005928	0.8347	0.345	0.04663
	1:32377872	rs56371094	1	32377872	a	t	0.0353	0.0065	5.333	57669	6.012e-08	0.4953	0.005971	0.7981	0.36	0.04886
	1:32378540	rs2377924	1	32378540	t	g	0.0353	0.0065	5.333	57672	5.981e-08	0.4977	0.006137	0.8103	0.3563	0.04547
	1:32379996	1:32379996_CTATT_C	1	32379996	ctatt	c	-0.0362	0.0066	-5.413	57596	4.001e-08	0.3499	0.007928	0.8532	0.3235	0.03026
	1:32386504	rs72664991	1	32386504	t	c	0.0357	0.0065	5.39	57657	4.568e-08	0.4737	0.00644	0.6929	0.39	0.04324
	1:32386514	rs72664992	1	32386514	t	c	-0.0353	0.0065	-5.331	57657	6.242e-08	0.5001	0.006224	0.7527	0.3666	0.04855
	1:32387248	rs72664993	1	32387248	c	g	-0.0357	0.0065	-5.395	57655	4.483e-08	0.4578	0.006256	0.685	0.3996	0.04425
	1:32389177	rs533368971	1	32389177	t	c	0.0349	0.0066	5.234	57561	1.075e-07	0.3912	0.006254	0.9266	0.3315	0.03445
	1:32390496	rs72664995	1	32390496	a	c	-0.0357	0.0065	-5.381	57628	4.708e-08	0.4976	0.006358	0.7854	0.318	0.04845
	1:32397127	rs72665000	1	32397127	c	g	0.036	0.0065	5.427	57619	3.68e-08	0.4794	0.005939	0.6932	0.2974	0.05273
	1:32405014	rs72666705	1	32405014	c	g	0.0363	0.0065	5.479	57589	2.75e-08	0.4605	0.004585	0.703	0.307	0.04387
	1:32407833	rs139994937	1	32407833	t	c	0.0365	0.0065	5.5	57573	2.393e-08	0.4531	0.004173	0.7538	0.2883	0.04346
	1:32408629	rs149768843	1	32408629	c	g	0.0367	0.0065	5.547	57577	1.911e-08	0.4386	0.004393	0.6855	0.2828	0.04434
	1:32419044	rs9792944	1	32419044	t	c	0.0305	0.0051	5.929	57433	2.947e-09	0.1406	0.01771	0.1809	0.3871	0.02415
	1:32422193	rs7521399	1	32422193	t	c	-0.0309	0.0051	-6.068	57536	1.362e-09	0.1659	0.02083	0.08005	0.5991	0.03111
	1:32423414	rs66657694	1	32423414	a	g	-0.0355	0.0127	-2.8	13046	0.005117	0.1815	0.253	0.1536	0.9156	0.2056
	1:32425734	rs72666712	1	32425734	t	c	-0.0298	0.0051	-5.887	57619	4.578e-09	0.1896	0.02236	0.07846	0.5853	0.02842
	1:32426562	rs59578259	1	32426562	a	g	-0.0381	0.0127	-3.009	13062	0.002618	0.2029	0.2115	0.1022	0.9631	0.1616
	1:32426598	rs60506137	1	32426598	a	g	0.0381	0.0127	3.009	13062	0.002618	0.2029	0.2115	0.1022	0.9631	0.1616
	1:32427388	rs4949486	1	32427388	t	c	0.0223	0.0113	1.97	13060	0.04887	0.4526	0.4475	0.2942	0.7424	0.2651
	1:32428260	rs67215295	1	32428260	a	c	0.0361	0.0126	2.871	13078	0.004095	0.2603	0.231	0.1109	0.9898	0.1654
	1:32428975	rs6669579	1	32428975	a	t	-0.03	0.0051	-5.937	57575	3.487e-09	0.1686	0.01298	0.1543	0.3589	0.02064
	1:32430985	rs72666714	1	32430985	c	g	-0.0287	0.0047	-6.085	57614	7.859e-10	0.1775	0.01689	0.1168	0.3333	0.07183
	1:32433619	rs112419029	1	32433619	t	c	-0.0284	0.0047	-6.036	57595	1.08e-09	0.1675	0.01658	0.1489	0.3272	0.0559
	1:32433909	rs72666715	1	32433909	a	g	0.0304	0.0051	5.988	57530	2.363e-09	0.1371	0.0226	0.09202	0.5266	0.01437
	1:32434004	rs111459593	1	32434004	g	gt	-0.0308	0.0051	-6.079	57435	1.361e-09	0.1645	0.01936	0.106	0.4922	0.01738
	1:32436476	rs72666718	1	32436476	a	c	0.03	0.0052	5.829	57030	6.346e-09	0.1436	0.01696	0.08913	0.5766	0.02379
	1:32436961	rs72666719	1	32436961	a	g	-0.03	0.0052	-5.817	56963	6.785e-09	0.1666	0.02223	0.07764	0.6494	0.03012
	1:32437775	rs115170762	1	32437775	a	g	0.0295	0.0053	5.631	56245	2.418e-08	0.1242	0.1011	0.1229	0.4527	0.05057
	13:50771235	rs2703087	13	50771235	a	g	0.0368	0.0077	4.671	57687	1.731e-06	0.2409	0.0746	0.2576	0.1179	0.7489
	13:50842259	rs2066674	13	50842259	a	g	0.0331	0.0078	4.158	57370	2.246e-05	0.4392	0.05749	0.1153	0.1578	0.7342
	13:50919690	rs151206057	13	50919690	a	g	0.0304	0.0076	3.928	57683	5.88e-05	0.2915	0.1198	0.1148	0.3865	0.751
	13:50993083	rs143280072	13	50993083	t	c	-0.038	0.0092	-4.051	56788	3.373e-05	0.8893	0.1327	0.01047	0.3285	0.9216
	17:43463493	rs79724577	17	43463493	a	c	0.0256	0.0096	2.652	13007	0.00801	0.7562	0.0358	0.1914	0.7822	0.6772
	17:43471489	rs4763	17	43471489	a	g	-0.0246	0.0096	-2.58	13083	0.009868	0.7615	0.04675	0.1559	0.7325	0.6045
	17:43473307	rs62064597	17	43473307	c	g	0.0228	0.0097	2.359	13044	0.01832	0.7312	0.06014	0.1942	0.6391	0.5472
	17:43475929	rs2028078	17	43475929	a	g	-0.024	0.004	-6.038	57406	1.319e-09	0.3209	5.735e-05	0.002205	0.2528	0.09728
	17:43476807	rs56220387	17	43476807	a	g	0.0239	0.0096	2.485	13076	0.01296	0.8298	0.05279	0.1896	0.6694	0.627
	17:43479748	rs55793500	17	43479748	t	c	0.0242	0.004	6.093	57352	9.158e-10	0.3578	5.965e-05	0.001859	0.2594	0.1031
	17:43480701	rs62064600	17	43480701	a	g	-0.0242	0.004	-6.106	57356	8.554e-10	0.372	5.668e-05	0.001949	0.2511	0.1008
	17:43484496	rs62064603	17	43484496	t	c	-0.0245	0.004	-6.172	57333	5.657e-10	0.3546	5.187e-05	0.001679	0.2642	0.1045
	17:43484903	rs1808189	17	43484903	t	c	0.0246	0.004	6.057	56484	1.157e-09	0.3807	0.0001441	0.0009164	0.1955	0.138
	17:43485551	rs62064637	17	43485551	t	g	0.0246	0.0039	6.194	57342	4.916e-10	0.3591	5.552e-05	0.001586	0.2447	0.119
	17:43487574	rs35327136	17	43487574	a	c	-0.0246	0.004	-6.19	57320	5.037e-10	0.425	6.301e-05	0.001401	0.2527	0.07889
	17:43488792	rs62064641	17	43488792	t	c	0.0247	0.0039	6.226	57319	3.983e-10	0.4056	5.752e-05	0.001254	0.2571	0.07348
	17:43490853	rs62064643	17	43490853	a	g	-0.0243	0.0096	-2.533	13063	0.0113	0.8545	0.06132	0.142	0.629	0.6303
	17:43491003	rs34063617	17	43491003	a	g	-0.0247	0.0039	-6.229	57375	3.858e-10	0.3871	5.962e-05	0.001298	0.2654	0.08657
	17:43492357	rs12940792	17	43492357	t	c	-0.0245	0.0039	-6.156	57368	5.786e-10	0.3938	8.358e-05	0.001353	0.2941	0.07996
	17:43493101	rs12947718	17	43493101	a	g	-0.0245	0.0039	-6.169	57390	5.517e-10	0.4047	7.783e-05	0.001281	0.2918	0.07479
	17:43493504	rs71373560	17	43493504	t	c	-0.0245	0.0039	-6.187	57384	4.976e-10	0.3874	7.293e-05	0.001214	0.2921	0.07474
	17:43493560	rs34915103	17	43493560	c	g	0.0245	0.0039	6.171	57390	5.446e-10	0.3933	7.57e-05	0.001243	0.2942	0.07574
	17:43493835	rs12942951	17	43493835	t	c	0.0245	0.0039	6.17	57388	5.467e-10	0.3913	8.069e-05	0.001325	0.286	0.07469
	17:43495216	rs35884427	17	43495216	a	g	-0.0245	0.0039	-6.166	57398	5.663e-10	0.3969	7.962e-05	0.001102	0.3134	0.07652
	17:43495235	rs12952504	17	43495235	c	g	0.0244	0.004	6.12	57175	7.669e-10	0.4619	7.398e-05	0.002698	0.2087	0.1084
	17:43495420	rs12936645	17	43495420	a	t	0.0195	0.0096	2.033	13006	0.04203	0.8423	0.1981	0.1509	0.7847	0.6158
	17:43495852	rs34286926	17	43495852	a	g	0.0244	0.0039	6.156	57442	5.937e-10	0.3783	8.098e-05	0.001336	0.2798	0.07463
	17:43496465	rs56378631	17	43496465	t	c	0.0243	0.0039	6.144	57457	6.434e-10	0.3898	8.743e-05	0.001348	0.2945	0.0744
	17:43496828	rs12946723	17	43496828	t	c	-0.0244	0.0039	-6.16	57465	5.809e-10	0.3835	8.592e-05	0.001359	0.2952	0.07185
	17:43497210	rs12952764	17	43497210	a	g	-0.0244	0.0039	-6.149	57471	6.231e-10	0.386	8.57e-05	0.001393	0.3062	0.06839
	17:43498180	rs35420583	17	43498180	t	c	-0.0245	0.0039	-6.186	57503	4.872e-10	0.3722	0.0001116	0.0009123	0.2952	0.06778
	17:43498181	rs34792542	17	43498181	a	g	0.0244	0.004	6.133	57341	6.9e-10	0.4656	0.0001149	0.0007629	0.3098	0.1028
	17:43499328	rs35519908	17	43499328	t	c	0.0245	0.0039	6.194	57555	4.636e-10	0.363	9.555e-05	0.0009472	0.2986	0.07087
	17:43499839	rs12942666	17	43499839	a	g	0.0245	0.0039	6.199	57632	4.482e-10	0.3918	0.0001143	0.001054	0.3112	0.06732
	17:43500477	rs62064645	17	43500477	a	g	-0.0234	0.0096	-2.433	13067	0.01495	0.7993	0.07645	0.1365	0.6262	0.6498
	17:43500587	rs62064646	17	43500587	a	g	-0.0244	0.0039	-6.168	57623	5.362e-10	0.3792	0.0001121	0.001131	0.3138	0.07845
	17:43500621	rs62064647	17	43500621	a	g	-0.0245	0.0039	-6.204	57635	4.328e-10	0.3881	0.0001137	0.001035	0.3165	0.06641
	17:43501442	rs7222389	17	43501442	t	c	0.0244	0.0039	6.177	57635	5.17e-10	0.401	0.0001209	0.001067	0.3263	0.06657
	17:43501591	rs55648326	17	43501591	t	c	0.0243	0.0039	6.142	57622	6.34e-10	0.3918	0.0001175	0.001164	0.3206	0.07843
	17:43501940	rs56212100	17	43501940	a	g	-0.0244	0.0039	-6.172	57632	5.311e-10	0.4062	0.0001211	0.001069	0.327	0.06764
	17:43502111	rs62064649	17	43502111	a	g	0.0244	0.0039	6.173	57634	5.276e-10	0.4021	0.0001221	0.001065	0.3258	0.06727
	17:43502241	rs35626715	17	43502241	t	c	0.0244	0.0039	6.18	57632	5.039e-10	0.3953	0.0001133	0.00097	0.3347	0.06721
	17:43503000	rs62064651	17	43503000	a	g	-0.022	0.0096	-2.296	13060	0.02166	0.8109	0.0883	0.1747	0.6703	0.6281
	17:43503284	rs76344126	17	43503284	a	g	-0.0238	0.0096	-2.479	13070	0.01318	0.8674	0.07778	0.1288	0.5741	0.7099
	17:43503294	rs7209501	17	43503294	a	c	0.0241	0.0039	6.096	57591	9.05e-10	0.4109	0.000118	0.001354	0.3128	0.06076
	17:43504525	rs199883901	17	43504525	a	ac	0.0241	0.0039	6.114	57596	7.251e-10	0.5008	7.928e-05	0.002354	0.2739	0.06815
	17:43507297	rs12949256	17	43507297	t	c	-0.0246	0.0039	-6.227	57663	3.993e-10	0.5082	0.0001113	0.0009434	0.3493	0.05858
	17:43507403	rs7220206	17	43507403	a	g	-0.0247	0.0039	-6.262	57672	3.174e-10	0.5206	9.675e-05	0.001119	0.3252	0.05513
	17:43507649	rs7222444	17	43507649	a	g	0.0246	0.0039	6.226	57681	3.982e-10	0.5147	0.0001131	0.001033	0.3393	0.05825
	17:43508223	rs12939187	17	43508223	t	g	-0.0245	0.0039	-6.188	57686	5.178e-10	0.5348	0.0001252	0.001066	0.3593	0.05593
	17:43508303	rs34018943	17	43508303	a	g	0.0246	0.0039	6.233	57680	3.836e-10	0.5258	0.0001017	0.001003	0.3475	0.05829
	17:43508616	rs34104358	17	43508616	t	g	-0.0246	0.0039	-6.232	57682	3.863e-10	0.5155	0.0001084	0.001024	0.3385	0.05893
	17:43509310	rs62064652	17	43509310	a	g	0.0246	0.0039	6.235	57680	3.8e-10	0.5157	0.0001064	0.001001	0.3479	0.05626
	17:43509316	rs62064653	17	43509316	t	c	-0.0246	0.0039	-6.237	57679	3.753e-10	0.5068	0.0001089	0.001021	0.339	0.05869
	17:43509778	rs56020833	17	43509778	t	c	-0.0233	0.0096	-2.426	13081	0.01527	0.7697	0.07724	0.1316	0.6027	0.6661
	17:43510187	rs55642947	17	43510187	c	g	-0.0235	0.0096	-2.452	13082	0.0142	0.7709	0.07778	0.1238	0.6027	0.687
	17:43511435	rs34465449	17	43511435	a	c	-0.025	0.0039	-6.315	57594	2.216e-10	0.5461	7.665e-05	0.0009401	0.3221	0.05228
	17:43512206	rs12946900	17	43512206	a	g	0.025	0.0039	6.312	57562	2.27e-10	0.545	8.754e-05	0.0009031	0.3196	0.05003
	17:43512318	rs56168933	17	43512318	a	g	-0.025	0.0039	-6.323	57558	2.136e-10	0.5377	8.139e-05	0.0009201	0.3173	0.05068
	17:43512439	rs55790407	17	43512439	c	g	-0.025	0.0039	-6.316	57560	2.213e-10	0.5443	8.617e-05	0.0008995	0.316	0.05007
	17:43513441	rs11012	17	43513441	t	c	-0.025	0.0039	-6.311	57561	2.283e-10	0.5439	8.789e-05	0.0009039	0.3191	0.05001
	17:43513551	rs9730	17	43513551	c	g	0.025	0.0039	6.315	57561	2.244e-10	0.5372	8.414e-05	0.001001	0.3103	0.05128
	17:43513896	rs62064654	17	43513896	t	c	-0.0235	0.0096	-2.447	13051	0.01442	0.7715	0.08368	0.115	0.5901	0.7164
	17:43514954	rs62064655	17	43514954	a	g	-0.025	0.0039	-6.311	57561	2.29e-10	0.5367	8.893e-05	0.0009725	0.308	0.05087
	17:43515846	rs34363898	17	43515846	t	c	-0.0249	0.004	-6.21	57024	4.451e-10	0.8097	0.0005206	0.002459	0.2339	0.05181
	17:43515885	rs36114997	17	43515885	a	g	0.025	0.0039	6.301	57541	2.421e-10	0.5252	0.0001093	0.0009062	0.3049	0.04537
	17:43515927	rs35354512	17	43515927	t	c	-0.025	0.0039	-6.307	57557	2.335e-10	0.5342	9.088e-05	0.0009857	0.3086	0.05015
	17:43516402	rs17631303	17	43516402	a	g	0.0237	0.0096	2.466	13055	0.01367	0.7597	0.07858	0.1131	0.6068	0.6792
	17:43516739	rs35591873	17	43516739	a	g	-0.0251	0.0039	-6.334	57486	1.934e-10	0.5964	0.000107	0.0008946	0.3074	0.05758
	17:43517054	rs62064657	17	43517054	a	g	-0.0237	0.0096	-2.463	13056	0.01378	0.7505	0.07863	0.1129	0.6129	0.6819
	17:43517252	rs35489312	17	43517252	t	c	0.025	0.0039	6.312	57560	2.283e-10	0.5452	8.652e-05	0.0009364	0.3131	0.05346
	17:43519564	rs34887474	17	43519564	a	c	-0.0251	0.0039	-6.338	57514	1.88e-10	0.6058	0.0001094	0.0008441	0.3065	0.06096
	17:43520118	rs2684641	17	43520118	a	g	0.0253	0.004	6.25	56874	3.174e-10	0.8649	0.0003215	0.001209	0.3204	0.09654
	17:43520272	rs62065374	17	43520272	a	g	-0.0235	0.0096	-2.441	13051	0.01466	0.7407	0.08123	0.1182	0.628	0.7004
	17:43521161	rs62065376	17	43521161	c	g	0.0251	0.0039	6.341	57554	1.938e-10	0.5606	8.562e-05	0.0008327	0.3017	0.05028
	17:43521193	rs62065377	17	43521193	a	g	0.0251	0.0039	6.34	57552	1.955e-10	0.5566	9.35e-05	0.0008096	0.304	0.04806
	17:43522361	rs62065378	17	43522361	t	c	0.025	0.0039	6.311	57531	2.294e-10	0.5453	8.449e-05	0.0009133	0.3101	0.05308
	17:43522775	17:43522775_TTGTG_T	17	43522775	t	ttgtg	-0.0244	0.004	-6.058	56874	1.249e-09	0.6753	0.00025	0.001886	0.3397	0.1401
	17:43524526	rs113575082	17	43524526	t	c	-0.0234	0.0096	-2.44	13057	0.0147	0.7563	0.08047	0.1197	0.63	0.6769
	17:43525022	rs71373572	17	43525022	a	g	-0.0251	0.0039	-6.341	57529	1.867e-10	0.556	0.0001055	0.0009571	0.3039	0.05021
	17:43525346	17:43525346_TAG_T	17	43525346	t	tag	-0.0243	0.004	-6.049	57048	1.29e-09	0.5466	9.026e-05	0.001024	0.3376	0.07289
	17:43525365	rs62065379	17	43525365	t	c	-0.0236	0.0096	-2.454	13055	0.01414	0.7519	0.0786	0.1169	0.6194	0.6829
	17:43527025	rs62065380	17	43527025	t	c	-0.023	0.0096	-2.385	13026	0.01707	0.8378	0.1015	0.124	0.6336	0.6994
	17:43529293	rs2077606	17	43529293	a	g	-0.0251	0.0039	-6.342	57520	1.875e-10	0.5582	0.0001081	0.0009256	0.3135	0.04937
	17:43529687	rs1079434	17	43529687	t	c	0.0252	0.0039	6.363	57448	1.576e-10	0.5832	0.000141	0.0009485	0.2989	0.05762
	17:43529769	rs1079432	17	43529769	t	g	-0.0253	0.0039	-6.39	57430	1.395e-10	0.6237	0.0001539	0.0007682	0.2811	0.06604
	17:43531926	rs112257723	17	43531926	t	c	-0.0252	0.0039	-6.353	57484	1.662e-10	0.6586	0.0001197	0.0009735	0.3026	0.06161
	17:43532804	rs62065384	17	43532804	t	c	-0.0228	0.0096	-2.381	13072	0.01728	0.6423	0.07246	0.1408	0.6912	0.6176
	17:43534353	rs2960000	17	43534353	t	c	0.0247	0.0039	6.242	57492	3.197e-10	0.7083	6.128e-05	0.001843	0.3372	0.05295
	17:43534694	rs62065385	17	43534694	t	c	-0.0229	0.0096	-2.391	13071	0.0168	0.6452	0.07313	0.1367	0.7068	0.6159
	17:43536408	rs55703888	17	43536408	t	c	-0.025	0.0039	-6.298	57535	2.382e-10	0.624	0.0001087	0.001093	0.3269	0.05694
	17:43536743	rs56005713	17	43536743	t	c	-0.025	0.0039	-6.298	57535	2.382e-10	0.624	0.0001087	0.001093	0.3269	0.05694
	17:43536970	rs56314414	17	43536970	a	g	-0.0251	0.0039	-6.328	57474	1.928e-10	0.633	0.0001455	0.001081	0.3176	0.05966
	17:43537711	rs62065388	17	43537711	t	c	-0.0234	0.0096	-2.437	13070	0.0148	0.6989	0.07048	0.1306	0.6403	0.6425
	17:43538523	rs111423688	17	43538523	a	g	-0.0238	0.0096	-2.473	13063	0.01341	0.6853	0.07021	0.1094	0.582	0.6257
	17:43538807	rs62065389	17	43538807	t	g	0.0228	0.0096	2.381	13072	0.01728	0.6423	0.07246	0.1408	0.6912	0.6176
	17:43538991	rs62065390	17	43538991	a	g	-0.0251	0.0039	-6.316	57487	2.114e-10	0.6731	0.0001317	0.00108	0.3137	0.0657
	17:43538993	rs62065391	17	43538993	c	g	-0.0251	0.0039	-6.316	57487	2.114e-10	0.6731	0.0001317	0.00108	0.3137	0.0657
	17:43539035	rs62065392	17	43539035	a	g	-0.0251	0.0039	-6.318	57485	2.086e-10	0.6725	0.0001295	0.001085	0.3122	0.06616
	17:43539437	rs1971631	17	43539437	c	g	0.0242	0.0096	2.515	13050	0.0119	0.7547	0.05335	0.162	0.6611	0.6836
	17:43539968	rs4325608	17	43539968	a	g	-0.0251	0.0039	-6.337	57529	1.838e-10	0.621	0.0001044	0.001005	0.3242	0.05412
	17:43540273	rs62065394	17	43540273	a	c	-0.0249	0.0039	-6.278	57459	2.602e-10	0.6909	0.000156	0.001394	0.3137	0.06499
	17:43540472	rs148269941	17	43540472	a	t	0.0254	0.004	6.338	57078	1.868e-10	0.7526	0.0003092	0.002151	0.2248	0.04849
	17:43540732	rs2905465	17	43540732	t	c	0.0222	0.0096	2.307	13060	0.02107	0.7001	0.09814	0.1422	0.687	0.6551
	17:43541627	rs2139890	17	43541627	a	c	-0.025	0.0039	-6.306	57521	2.26e-10	0.6381	0.0001089	0.001132	0.3134	0.05506
	17:43541656	rs3946526	17	43541656	t	c	-0.0226	0.0096	-2.358	13073	0.01839	0.6477	0.07417	0.1489	0.7091	0.6128
	17:43543083	rs7219532	17	43543083	a	t	-0.0252	0.004	-6.307	57047	2.264e-10	0.6046	5.197e-05	0.001989	0.2707	0.07764
	17:43543207	rs62065396	17	43543207	t	c	0.0227	0.0096	2.368	13077	0.01791	0.7365	0.08304	0.1316	0.7614	0.5423
	17:43544206	rs2959992	17	43544206	c	g	-0.0248	0.0039	-6.277	57655	2.786e-10	0.544	0.0001295	0.0006447	0.3167	0.06998
	17:43544379	rs55663797	17	43544379	a	g	-0.0248	0.0039	-6.265	57687	3.035e-10	0.5082	0.0001042	0.0008068	0.3026	0.07435
	17:43545893	rs1879581	17	43545893	t	c	0.0248	0.0039	6.273	57677	2.925e-10	0.5065	0.0001228	0.0006851	0.3201	0.0741
	17:43546057	rs62065399	17	43546057	t	g	-0.0243	0.0096	-2.523	13062	0.01162	0.7731	0.08361	0.08404	0.7072	0.5957
	17:43548321	rs55930887	17	43548321	t	c	0.0249	0.0039	6.298	57677	2.461e-10	0.5392	0.0001164	0.0007288	0.3071	0.07543
	17:43548424	rs55671319	17	43548424	a	g	0.0248	0.0039	6.271	57673	2.936e-10	0.5167	0.0001047	0.0005708	0.3114	0.07664
	17:43548481	rs55652155	17	43548481	a	g	0.0248	0.0039	6.273	57665	2.911e-10	0.5219	0.0001021	0.0007009	0.2978	0.07549
	17:43549526	rs17631676	17	43549526	a	g	0.0248	0.0039	6.261	57672	3.141e-10	0.5285	0.0001174	0.0005716	0.3198	0.07901
	17:43549608	rs149366495	17	43549608	a	g	-0.0248	0.0039	-6.271	57668	2.949e-10	0.5371	0.000115	0.0005852	0.3051	0.0806
	17:43550107	rs2090847	17	43550107	a	g	0.0248	0.0039	6.265	57670	3.068e-10	0.5149	0.0001136	0.0005443	0.3258	0.0792
	17:43551083	rs55746869	17	43551083	t	c	-0.0248	0.0039	-6.255	57645	3.136e-10	0.5101	0.0001222	0.0006329	0.2641	0.1005
	17:43551151	rs12950965	17	43551151	c	g	0.0248	0.0039	6.278	57670	2.806e-10	0.5238	0.0001134	0.0005749	0.3176	0.08056
	17:43551321	rs56015792	17	43551321	c	g	-0.0248	0.0039	-6.281	57666	2.749e-10	0.5345	0.0001067	0.0006289	0.3229	0.08026
	17:43551523	rs62065403	17	43551523	t	c	0.0256	0.004	6.433	57534	9.892e-11	0.4507	8.345e-05	0.0006067	0.3659	0.0368
	17:43551546	rs77132763	17	43551546	t	c	-0.0258	0.004	-6.475	57524	7.376e-11	0.4462	7.864e-05	0.0005781	0.337	0.03938
	17:43551613	rs62065404	17	43551613	t	c	-0.0248	0.0039	-6.255	57667	3.182e-10	0.5339	0.0001239	0.0006105	0.3231	0.08356
	17:43552537	rs71238846	17	43552537	a	g	-0.0248	0.0039	-6.259	57668	3.12e-10	0.5317	0.0001213	0.0006031	0.3154	0.08253
	17:43552717	rs12452076	17	43552717	c	g	-0.0247	0.0039	-6.243	57660	3.463e-10	0.5295	0.0001355	0.0006687	0.3044	0.08268
	17:43552812	rs2521859	17	43552812	a	g	0.0226	0.0096	2.352	13078	0.01868	0.7052	0.07673	0.1468	0.781	0.5482
	17:43552921	rs12452273	17	43552921	t	c	-0.0248	0.0039	-6.257	57665	3.151e-10	0.5322	0.0001246	0.000708	0.2978	0.08384
	17:43553496	17:43553496_AAT_A	17	43553496	a	aat	-0.0245	0.004	-6.156	57021	6.175e-10	0.6433	0.0002361	0.001129	0.2046	0.08749
	17:43555253	rs56192752	17	43555253	a	g	0.0247	0.0039	6.239	57684	3.553e-10	0.552	0.0001176	0.0006479	0.3184	0.07107
	17:43556652	rs62065436	17	43556652	a	g	-0.0248	0.0039	-6.274	57663	2.819e-10	0.5156	0.0001314	0.0007553	0.2734	0.08102
	17:43556807	rs55925547	17	43556807	t	c	0.0247	0.0039	6.232	57612	3.502e-10	0.4427	0.0001413	0.0008686	0.2423	0.08536
	17:43556862	rs56159231	17	43556862	t	c	-0.0226	0.0096	-2.351	13071	0.01874	0.6999	0.07012	0.1506	0.7577	0.5008
	17:43556982	rs55643511	17	43556982	a	g	-0.0248	0.0039	-6.259	57669	3.104e-10	0.5459	0.0001209	0.0007609	0.2929	0.08108
	17:43557612	rs62065437	17	43557612	a	g	-0.0248	0.0039	-6.259	57669	3.104e-10	0.5459	0.0001209	0.0007609	0.2929	0.08108
	17:43558092	rs62065438	17	43558092	t	c	-0.0248	0.0039	-6.277	57665	2.778e-10	0.5366	0.0001214	0.0007822	0.2801	0.08064
	17:43563093	rs62065441	17	43563093	a	g	0.0248	0.0039	6.258	57538	3.138e-10	0.5613	0.0001577	0.0007605	0.2988	0.08638
	17:43563304	rs112275793	17	43563304	a	c	0.0268	0.0042	6.333	55430	1.971e-10	0.8645	0.0001996	0.003609	0.147	0.1125
	17:43563305	rs112995489	17	43563305	t	g	0.0267	0.0042	6.326	55429	2.081e-10	0.9133	0.0002903	0.003498	0.1572	0.1024
	17:43563349	rs111960572	17	43563349	a	g	-0.0267	0.0042	-6.364	55556	1.54e-10	0.9005	0.0002852	0.001693	0.1551	0.08864
	17:43563894	rs62065442	17	43563894	t	c	0.0248	0.0039	6.261	57654	3.104e-10	0.5616	0.0001248	0.0007775	0.2825	0.08448
	17:43564222	rs9899111	17	43564222	t	g	0.0248	0.0039	6.26	57648	3.144e-10	0.5721	0.0001056	0.0008617	0.2847	0.09275
	17:43564357	rs62065443	17	43564357	t	c	-0.0249	0.0039	-6.29	57537	2.537e-10	0.5827	0.00013	0.0007253	0.3083	0.0845
	17:43565599	rs62065444	17	43565599	t	c	0.0249	0.0039	6.294	57534	2.492e-10	0.5761	0.0001249	0.0007141	0.302	0.08235
	17:43565840	rs62065445	17	43565840	a	g	-0.0248	0.0039	-6.257	57646	3.134e-10	0.6016	0.0001154	0.0008804	0.2754	0.09555
	17:43566931	rs3972613	17	43566931	a	g	0.0248	0.0039	6.258	57515	3.06e-10	0.5902	0.0001202	0.0008249	0.3077	0.09676
	17:43567175	rs1879585	17	43567175	t	g	0.0248	0.0039	6.271	57627	2.842e-10	0.5695	8.132e-05	0.0008917	0.2681	0.08596
	17:43567337	rs1879586	17	43567337	c	g	0.022	0.0096	2.293	13054	0.02183	0.725	0.09234	0.1399	0.7851	0.5516
	17:43568280	rs576687444	17	43568280	a	g	-0.0229	0.0096	-2.384	13076	0.01714	0.7003	0.06106	0.1558	0.6792	0.5403
	17:43568928	rs111392251	17	43568928	a	t	-0.0227	0.0096	-2.353	13056	0.01862	0.6797	0.07151	0.1428	0.6326	0.5819
	17:43569001	rs67553647	17	43569001	ca	c	0.0226	0.0096	2.351	13074	0.01874	0.6744	0.06214	0.1605	0.6466	0.5271
	17:43569083	rs62065447	17	43569083	t	c	-0.0227	0.0096	-2.364	13074	0.01806	0.7068	0.06373	0.1577	0.606	0.5278
	17:43569245	rs113322852	17	43569245	a	t	-0.0249	0.0039	-6.277	57620	2.672e-10	0.5907	8.771e-05	0.0007026	0.2684	0.08188
	17:43569909	rs62065449	17	43569909	t	c	0.0248	0.0039	6.263	57618	2.989e-10	0.5605	9.127e-05	0.0005664	0.2624	0.08342
	17:43570407	rs62065450	17	43570407	t	c	-0.0248	0.0039	-6.26	57614	3.063e-10	0.584	7.458e-05	0.0006391	0.2706	0.08601
	17:43570680	rs1879582	17	43570680	t	c	-0.0225	0.0096	-2.341	13076	0.01924	0.6428	0.06404	0.1493	0.6197	0.5331
	17:43570893	rs1879583	17	43570893	t	c	-0.0247	0.0039	-6.247	57617	3.294e-10	0.5746	9.125e-05	0.0005554	0.2747	0.08305
	17:43572419	rs56328224	17	43572419	t	c	-0.0222	0.009	-2.461	13032	0.01384	0.6107	0.03404	0.1488	0.4516	0.5125
	17:43572896	rs5026246	17	43572896	t	g	0.0217	0.009	2.413	13021	0.01584	0.5361	0.03428	0.1422	0.4409	0.4733
	17:43573061	rs62065452	17	43573061	t	c	0.0223	0.009	2.479	13023	0.01316	0.6218	0.0374	0.1351	0.447	0.539
	17:43573231	rs2903705	17	43573231	c	g	0.0217	0.009	2.413	13029	0.01584	0.546	0.03731	0.1443	0.4585	0.5405
	17:43573419	rs62065453	17	43573419	t	c	-0.022	0.009	-2.439	13025	0.01472	0.6491	0.04093	0.144	0.467	0.541
	17:43664335	rs62064391	17	43664335	c	g	0.0193	0.0091	2.116	12912	0.03436	0.6845	0.07145	0.1857	0.5414	0.3471
	17:43664978	rs111390638	17	43664978	a	g	0.0186	0.0092	2.028	12874	0.04256	0.5631	0.05933	0.1759	0.4283	0.2242
	17:43665322	rs2462833	17	43665322	t	c	-0.0195	0.0089	-2.185	12990	0.02887	0.7707	0.0886	0.1469	0.6713	0.39
	17:43665468	rs2458198	17	43665468	t	g	0.0213	0.009	2.367	13006	0.01793	0.7577	0.04185	0.1734	0.4823	0.3688
	17:43665809	rs1724397	17	43665809	t	c	-0.0224	0.009	-2.494	13017	0.01265	0.8298	0.03127	0.1946	0.495	0.4128
	17:43665838	rs1724398	17	43665838	a	g	0.0214	0.009	2.379	13031	0.01737	0.7689	0.04393	0.1814	0.533	0.397
	17:43665906	rs1724399	17	43665906	c	g	0.0213	0.009	2.371	13042	0.01776	0.6757	0.04082	0.1656	0.5503	0.375
	17:43666001	rs62064395	17	43666001	a	c	0.0221	0.009	2.454	13046	0.01414	0.6487	0.03724	0.1392	0.5184	0.3985
	17:43666002	rs1347324429	17	43666002	a	at	-0.0186	0.0091	-2.044	12933	0.04093	0.5233	0.05552	0.2621	0.6767	0.3665
	17:43666244	rs2950009	17	43666244	a	g	0.021	0.009	2.332	13053	0.01972	0.681	0.04282	0.1719	0.5232	0.3555
	17:43666251	rs2950010	17	43666251	c	g	0.0216	0.009	2.401	13054	0.01635	0.7126	0.04226	0.1539	0.4876	0.3903
	17:43666385	rs2950011	17	43666385	t	c	-0.0215	0.009	-2.386	13028	0.01704	0.6958	0.04599	0.1431	0.496	0.3919
	17:43666431	rs62064409	17	43666431	t	c	0.0224	0.009	2.479	13029	0.01316	0.6615	0.03666	0.1324	0.491	0.3697
	17:43666492	rs112010353	17	43666492	t	c	-0.0213	0.0091	-2.338	12923	0.01939	0.6524	0.04075	0.1641	0.4694	0.3849
	17:43666511	rs2693349	17	43666511	a	t	0.0203	0.0091	2.246	12962	0.02469	0.6178	0.05878	0.1167	0.35	0.3041
	17:43666906	rs2696425	17	43666906	c	g	-0.0217	0.009	-2.413	13052	0.01581	0.7274	0.04002	0.1593	0.4733	0.3953
	17:43667365	rs2950012	17	43667365	t	c	0.0226	0.009	2.511	12947	0.01205	0.7263	0.02404	0.1831	0.4375	0.3243
	17:43667635	rs2696421	17	43667635	a	g	0.021	0.009	2.33	12900	0.01979	0.7801	0.04938	0.1826	0.6198	0.3861
	17:43667792	rs62064417	17	43667792	t	c	-0.0224	0.009	-2.493	12999	0.01267	0.6864	0.0323	0.1566	0.5019	0.4213
	17:43667836	rs62064418	17	43667836	a	c	-0.022	0.009	-2.439	12981	0.01472	0.8223	0.04359	0.1738	0.4995	0.4707
	17:43667915	rs62064419	17	43667915	t	c	0.0224	0.009	2.49	12959	0.01277	0.7596	0.03389	0.1811	0.497	0.3991
	17:43667934	rs62064421	17	43667934	c	g	0.0215	0.009	2.387	13008	0.01696	0.7452	0.03554	0.2124	0.4915	0.4152
	17:43668017	rs62064422	17	43668017	a	g	-0.0219	0.009	-2.43	12982	0.0151	0.7151	0.03366	0.172	0.5061	0.3446
	17:43668187	rs62064423	17	43668187	a	g	0.0221	0.009	2.454	12972	0.01412	0.7557	0.04408	0.1229	0.4152	0.3672
	17:43668455	rs2950013	17	43668455	t	g	0.0213	0.009	2.366	13031	0.01798	0.7602	0.04302	0.1802	0.5292	0.3455
	17:43668539	rs2950014	17	43668539	t	g	0.0209	0.009	2.324	13038	0.02014	0.7149	0.04661	0.1567	0.4615	0.3653
	17:43669250	rs55711776	17	43669250	a	g	0.0219	0.009	2.424	13015	0.01534	0.7434	0.04967	0.1213	0.4537	0.3573
	17:43669704	rs62064431	17	43669704	a	c	-0.0188	0.0091	-2.057	12921	0.03972	0.6505	0.05208	0.2313	0.417	0.2701
	17:43669800	rs2732626	17	43669800	a	g	0.0209	0.0091	2.294	12897	0.0218	0.8041	0.07168	0.1447	0.4936	0.4363
	17:43669879	rs56129627	17	43669879	a	g	0.0223	0.009	2.474	12971	0.01335	0.7083	0.04228	0.1224	0.4311	0.4621
	17:43669923	rs62064433	17	43669923	t	c	0.0218	0.009	2.429	13036	0.01516	0.671	0.04176	0.1298	0.4422	0.3927
	17:43671066	rs1357881031	17	43671066	g	ga	0.022	0.0091	2.43	12987	0.0151	0.6796	0.03106	0.1753	0.4804	0.339
	17:43671099	rs2668643	17	43671099	a	c	-0.0211	0.009	-2.345	13043	0.01905	0.7219	0.04806	0.1642	0.5096	0.3953
	17:43671235	rs2532372	17	43671235	t	c	-0.0214	0.009	-2.385	13052	0.01708	0.6897	0.0416	0.1733	0.5803	0.4554
	17:43671471	rs1706730	17	43671471	t	c	0.0224	0.009	2.487	12952	0.01289	0.5784	0.02137	0.1892	0.5788	0.4264
	17:43671737	rs2463523	17	43671737	a	c	0.0207	0.009	2.305	12918	0.02117	0.7439	0.04737	0.2325	0.7635	0.4423
	17:43671739	rs2462835	17	43671739	a	g	0.0207	0.009	2.304	12939	0.02124	0.7585	0.04005	0.2755	0.7777	0.3952
	17:43679121	rs62066068	17	43679121	a	g	-0.0209	0.009	-2.33	13022	0.01981	0.591	0.03617	0.1762	0.5291	0.3991
	17:43679193	rs55826010	17	43679193	a	g	-0.0222	0.0088	-2.508	12817	0.01215	0.9555	0.04529	0.2012	0.7251	0.4424
	17:43680850	rs369209138	17	43680850	c	g	-0.0222	0.009	-2.462	13018	0.01381	0.7169	0.04998	0.1129	0.4568	0.4402
	17:43681304	rs62066072	17	43681304	a	g	-0.0206	0.009	-2.281	13031	0.02254	0.6603	0.04948	0.165	0.5152	0.3557
	17:43681316	rs62066073	17	43681316	t	c	0.0204	0.009	2.26	12994	0.02385	0.581	0.05603	0.1484	0.5914	0.3738
	17:43683392	rs451737	17	43683392	a	g	0.0222	0.009	2.469	13055	0.01355	0.7033	0.0333	0.1615	0.5006	0.4274
	17:43683597	rs4528616	17	43683597	t	g	0.0215	0.009	2.395	13053	0.0166	0.7225	0.03974	0.1626	0.4647	0.3669
	17:43683611	rs4471725	17	43683611	t	g	-0.0219	0.009	-2.435	13055	0.01489	0.6798	0.03868	0.1489	0.4893	0.3933
	17:43683627	rs4485406	17	43683627	c	g	0.022	0.009	2.443	13050	0.01456	0.7143	0.03947	0.1519	0.4834	0.4109
	17:43684267	rs376113524	17	43684267	a	at	0.0212	0.0091	2.339	12982	0.01934	0.6923	0.03846	0.1865	0.5172	0.2947
	17:43684563	rs2906009	17	43684563	t	c	0.0218	0.009	2.421	13050	0.01549	0.691	0.03761	0.1566	0.4878	0.3754
	17:43684920	rs2906007	17	43684920	t	c	-0.0221	0.009	-2.46	12932	0.01389	0.7564	0.03724	0.1564	0.4791	0.3594
	17:43685698	rs444967	17	43685698	a	g	0.023	0.009	2.554	13040	0.01063	0.7084	0.02828	0.1581	0.5193	0.4148
	17:43685826	rs413519	17	43685826	a	g	0.0217	0.009	2.415	13043	0.01575	0.6594	0.03406	0.1707	0.5033	0.3646
	17:43686419	rs385199	17	43686419	a	c	0.022	0.009	2.456	13040	0.01405	0.6786	0.02806	0.2006	0.4687	0.4509
	17:43686420	rs440778	17	43686420	a	g	0.0222	0.009	2.467	13048	0.01361	0.6821	0.03451	0.1545	0.4948	0.4014
	17:43687542	rs378392	17	43687542	c	g	0.0229	0.009	2.547	13024	0.01087	0.6966	0.03468	0.1415	0.545	0.405
	17:43688387	rs62066086	17	43688387	a	g	0.0223	0.009	2.481	13039	0.01311	0.6796	0.03674	0.1422	0.487	0.4185
	17:43688579	rs62066087	17	43688579	a	g	0.0219	0.009	2.436	13042	0.01485	0.7006	0.03812	0.1569	0.4788	0.4106
	17:43689090	rs56340658	17	43689090	t	c	0.02	0.009	2.234	13043	0.02547	0.6267	0.05996	0.1468	0.4907	0.3946
	17:43692935	rs611351	17	43692935	a	g	0.0218	0.009	2.43	13054	0.01511	0.6968	0.04249	0.1392	0.4727	0.4062
	17:43693341	rs375647	17	43693341	a	g	0.022	0.009	2.445	13052	0.01448	0.6978	0.039	0.1421	0.464	0.3861
	17:43693538	rs418891	17	43693538	t	g	-0.0201	0.009	-2.223	13017	0.02623	0.6715	0.04953	0.1893	0.5172	0.3202
	17:43695967	rs674692	17	43695967	a	g	0.0207	0.009	2.298	12955	0.02155	0.7268	0.03763	0.1837	0.4852	0.2383
	17:43696159	rs675600	17	43696159	a	t	0.0219	0.009	2.429	13028	0.01515	0.6877	0.04179	0.1485	0.6045	0.4055
	17:43696254	rs675726	17	43696254	a	g	0.0211	0.009	2.35	13049	0.01877	0.7205	0.04712	0.1659	0.5418	0.3503
	17:43696920	rs143345034	17	43696920	t	c	-0.0219	0.009	-2.439	13068	0.01474	0.6445	0.03436	0.1629	0.5731	0.372
	17:43703555	rs392116	17	43703555	a	g	0.0222	0.009	2.476	13083	0.01329	0.6993	0.03854	0.142	0.5347	0.3996
	17:43704031	rs385383	17	43704031	a	c	-0.022	0.009	-2.448	13079	0.01437	0.6916	0.0435	0.1312	0.5181	0.3981
	17:43704419	rs2469934	17	43704419	t	c	0.0215	0.009	2.39	13064	0.01687	0.6826	0.04506	0.1503	0.5817	0.3725
	17:43705356	rs383241	17	43705356	a	g	-0.0222	0.009	-2.466	13083	0.01366	0.691	0.03842	0.1446	0.5385	0.3945
	17:43705518	rs376120	17	43705518	a	g	0.0225	0.009	2.503	13082	0.01232	0.6904	0.03692	0.1385	0.5473	0.4023
	17:43707619	rs681485	17	43707619	a	c	-0.0222	0.009	-2.474	13085	0.01334	0.7142	0.03997	0.1412	0.5365	0.4012
	17:43707620	rs594591	17	43707620	t	g	-0.0222	0.009	-2.471	13083	0.01346	0.7352	0.04165	0.1417	0.5429	0.4021
	17:43707848	rs593720	17	43707848	t	g	-0.0224	0.009	-2.492	13084	0.01269	0.7063	0.03937	0.1342	0.516	0.4053
	17:43707951	rs444071	17	43707951	t	c	-0.0222	0.009	-2.47	13084	0.0135	0.7198	0.04047	0.1431	0.543	0.4014
	17:43707955	rs396593	17	43707955	a	c	-0.0221	0.009	-2.464	13081	0.01373	0.7154	0.04093	0.1435	0.5435	0.4019
	17:43708415	rs67379001	17	43708415	ca	c	0.0217	0.009	2.408	13075	0.01604	0.7295	0.04193	0.1642	0.5619	0.3733
	17:43708418	rs368673667	17	43708418	c	g	0.0215	0.009	2.389	13076	0.01689	0.7163	0.04332	0.1627	0.556	0.3735
	17:43709415	rs436667	17	43709415	t	c	-0.0222	0.009	-2.474	13085	0.01334	0.7142	0.03997	0.1412	0.5365	0.4012
	17:43709867	rs650927	17	43709867	t	g	0.0221	0.009	2.463	13079	0.0138	0.7414	0.0429	0.1408	0.5343	0.3934
	17:43709893	rs671740	17	43709893	a	g	0.0223	0.009	2.478	13084	0.0132	0.7104	0.03916	0.142	0.5397	0.3984
	17:43710127	rs81632	17	43710127	a	t	-0.0222	0.009	-2.475	13082	0.01333	0.715	0.04	0.1422	0.5332	0.4028
	17:43710371	rs16940633	17	43710371	a	g	-0.0222	0.009	-2.47	13084	0.0135	0.7184	0.04078	0.1406	0.5339	0.4019
	17:43710384	rs17686610	17	43710384	a	c	0.0222	0.009	2.47	13084	0.0135	0.7221	0.04205	0.1391	0.544	0.4095
	17:43711312	rs2942170	17	43711312	t	c	-0.0222	0.009	-2.474	13085	0.01334	0.7142	0.03997	0.1412	0.5365	0.4012
	17:43711539	rs2942169	17	43711539	c	g	-0.0222	0.009	-2.474	13085	0.01334	0.7142	0.03997	0.1412	0.5365	0.4012
	17:43712337	rs241045	17	43712337	t	c	-0.0222	0.009	-2.474	13085	0.01334	0.7142	0.03997	0.1412	0.5365	0.4012
	17:43712464	rs241044	17	43712464	a	g	-0.0223	0.009	-2.479	13084	0.01318	0.7282	0.04017	0.1414	0.5285	0.4061
	17:43712657	rs241042	17	43712657	t	c	0.0222	0.009	2.474	13085	0.01334	0.7142	0.03997	0.1412	0.5365	0.4012
	17:43713925	rs241041	17	43713925	a	g	0.0224	0.009	2.488	13085	0.01283	0.7193	0.03787	0.1442	0.529	0.4029
	17:43714179	rs1187995700	17	43714179	ct	c	-0.0214	0.009	-2.37	13026	0.01778	0.6586	0.03286	0.1861	0.4902	0.337
	17:43714190	rs241040	17	43714190	a	t	0.0223	0.009	2.483	13084	0.01303	0.7088	0.03864	0.1406	0.5293	0.3986
	17:43714673	rs241039	17	43714673	a	t	0.0222	0.009	2.474	13085	0.01334	0.7142	0.03997	0.1412	0.5365	0.4012
	17:43714850	rs2942168	17	43714850	a	g	-0.0222	0.009	-2.469	13085	0.01355	0.7186	0.04035	0.1424	0.532	0.4019
	17:43715018	rs2942167	17	43715018	t	c	0.0221	0.009	2.454	13081	0.01413	0.7086	0.04091	0.1449	0.5503	0.3979
	17:43715619	rs2942165	17	43715619	c	g	-0.0222	0.009	-2.474	13085	0.01334	0.7142	0.03997	0.1412	0.5365	0.4012
	17:43715924	rs117368197	17	43715924	a	g	0.0223	0.009	2.476	13084	0.01327	0.714	0.03936	0.1425	0.5383	0.3987
	17:43716885	rs413778	17	43716885	a	g	0.0222	0.009	2.474	13085	0.01334	0.7142	0.03997	0.1412	0.5365	0.4012
	17:43717131	rs389217	17	43717131	t	c	-0.0222	0.009	-2.474	13085	0.01334	0.7142	0.03997	0.1412	0.5365	0.4012
	17:43717415	rs389978	17	43717415	a	g	0.0222	0.009	2.474	13085	0.01334	0.7142	0.03997	0.1412	0.5365	0.4012
	17:43717803	rs439558	17	43717803	t	c	0.0232	0.009	2.586	13084	0.009701	0.7215	0.03102	0.1417	0.6088	0.4269
	17:43719870	rs3108317	17	43719870	a	g	-0.0222	0.009	-2.471	13084	0.01349	0.7103	0.03983	0.1417	0.5308	0.4017
	17:43721283	rs2942164	17	43721283	c	g	-0.0222	0.009	-2.474	13085	0.01334	0.7142	0.03997	0.1412	0.5365	0.4012
	17:43721457	rs1706746	17	43721457	t	c	-0.0223	0.009	-2.48	13083	0.01314	0.7085	0.03782	0.1429	0.5413	0.386
	17:43722509	rs1706748	17	43722509	c	g	0.022	0.009	2.446	13079	0.01445	0.7172	0.04401	0.1399	0.5395	0.4105
	17:43723189	rs413917	17	43723189	a	g	-0.0222	0.009	-2.474	13085	0.01334	0.7142	0.03997	0.1412	0.5365	0.4012
	17:43723462	rs3418	17	43723462	t	c	-0.0222	0.009	-2.474	13085	0.01334	0.7142	0.03997	0.1412	0.5365	0.4012
	17:43723605	rs393675	17	43723605	t	c	0.0222	0.009	2.474	13085	0.01334	0.7142	0.03997	0.1412	0.5365	0.4012
	17:43723929	rs364308	17	43723929	a	g	-0.0226	0.009	-2.517	13084	0.01185	0.753	0.03775	0.1346	0.5076	0.4045
	17:43723930	rs406400	17	43723930	a	g	0.0226	0.009	2.517	13084	0.01185	0.753	0.03775	0.1346	0.5076	0.4045
	17:43724245	rs669915	17	43724245	a	g	-0.0222	0.009	-2.467	13083	0.01362	0.7052	0.03767	0.1525	0.5525	0.4024
	17:43724555	rs449501	17	43724555	a	g	-0.0222	0.009	-2.474	13085	0.01334	0.7142	0.03997	0.1412	0.5365	0.4012
	17:43725212	rs448830	17	43725212	a	g	-0.0224	0.009	-2.488	13084	0.01286	0.7142	0.03867	0.1405	0.5333	0.3985
	17:43725684	rs434428	17	43725684	a	g	-0.0224	0.009	-2.489	13084	0.01281	0.7132	0.03712	0.142	0.5018	0.4097
	17:43725762	rs434598	17	43725762	a	g	-0.0222	0.009	-2.474	13084	0.01338	0.722	0.04285	0.1335	0.5423	0.4028
	17:43725992	rs434971	17	43725992	a	g	-0.0223	0.009	-2.486	13082	0.0129	0.747	0.03759	0.158	0.5684	0.4077
	17:43726125	rs385691	17	43726125	a	c	0.0224	0.009	2.498	13084	0.0125	0.7034	0.03864	0.1358	0.5305	0.4109
	17:43726574	rs455028	17	43726574	t	c	0.0222	0.009	2.474	13085	0.01334	0.7142	0.03997	0.1412	0.5365	0.4012
	17:43726588	rs366858	17	43726588	t	c	-0.0222	0.009	-2.474	13085	0.01334	0.7142	0.03997	0.1412	0.5365	0.4012
	17:43727061	rs453997	17	43727061	t	c	-0.0221	0.009	-2.457	13081	0.014	0.7027	0.04187	0.1378	0.5025	0.4146
	17:43727887	rs424243	17	43727887	a	t	0.0222	0.009	2.474	13085	0.01334	0.7142	0.03997	0.1412	0.5365	0.4012
	17:43728137	rs422112	17	43728137	a	g	-0.0221	0.009	-2.46	13084	0.01389	0.6879	0.04019	0.1428	0.5677	0.3974
	17:43729384	rs413844	17	43729384	a	g	-0.0222	0.009	-2.466	13084	0.01366	0.7274	0.03683	0.1549	0.5401	0.3812
	17:43729432	rs647483	17	43729432	t	c	-0.0223	0.009	-2.488	13085	0.01285	0.7439	0.03844	0.1446	0.5075	0.4025
	17:43730598	rs241038	17	43730598	a	g	-0.0233	0.009	-2.589	13079	0.009618	0.7301	0.03623	0.1156	0.5033	0.4389
	17:43730636	rs241037	17	43730636	t	g	-0.0223	0.009	-2.479	13084	0.01319	0.7146	0.04026	0.1384	0.5276	0.4065
	17:43731719	rs241036	17	43731719	a	c	0.0222	0.009	2.474	13085	0.01334	0.7142	0.03997	0.1412	0.5365	0.4012
	17:43731896	rs241035	17	43731896	t	c	-0.0222	0.009	-2.474	13085	0.01334	0.7142	0.03997	0.1412	0.5365	0.4012
	17:43733048	rs241034	17	43733048	a	t	0.0222	0.009	2.474	13085	0.01334	0.7142	0.03997	0.1412	0.5365	0.4012
	17:43733707	rs533717295	17	43733707	g	gc	-0.0225	0.009	-2.505	13082	0.01224	0.7412	0.03877	0.1409	0.5335	0.3982
	17:43733983	rs241033	17	43733983	a	g	-0.0222	0.009	-2.474	13085	0.01334	0.7142	0.03997	0.1412	0.5365	0.4012
	17:43734145	rs241032	17	43734145	t	c	0.0212	0.009	2.355	13076	0.01851	0.6906	0.04994	0.1537	0.5656	0.3905
	17:43734255	rs1406241540	17	43734255	t	ta	-0.0218	0.009	-2.427	13083	0.01524	0.7087	0.04329	0.146	0.5549	0.3865
	17:43734304	rs241031	17	43734304	t	c	0.0224	0.009	2.491	13084	0.01275	0.7053	0.03814	0.1363	0.5192	0.3988
	17:43734503	rs241030	17	43734503	a	g	0.0221	0.009	2.454	13083	0.01413	0.7093	0.04048	0.1459	0.5487	0.3869
	17:43734643	rs241029	17	43734643	t	c	0.0222	0.009	2.472	13084	0.01345	0.7226	0.04017	0.1415	0.5258	0.3969
	17:43735276	rs241028	17	43735276	t	c	-0.0222	0.009	-2.474	13085	0.01334	0.7142	0.03997	0.1412	0.5365	0.4012
	17:43735478	rs241027	17	43735478	a	g	0.0223	0.009	2.484	13084	0.01299	0.707	0.03993	0.1368	0.5268	0.4132
	17:43735555	rs241026	17	43735555	a	g	-0.0222	0.009	-2.474	13085	0.01334	0.7142	0.03997	0.1412	0.5365	0.4012
	17:43736504	rs241025	17	43736504	t	c	0.022	0.009	2.448	13075	0.01438	0.7321	0.04284	0.1462	0.5259	0.3903
	17:43736763	rs241024	17	43736763	t	c	-0.0224	0.009	-2.49	13083	0.01279	0.7231	0.03908	0.14	0.5333	0.402
	17:43737040	rs241023	17	43737040	a	g	-0.0223	0.009	-2.48	13083	0.01312	0.7119	0.03889	0.1416	0.5359	0.3913
	17:43737730	rs241022	17	43737730	t	c	0.0222	0.009	2.474	13085	0.01334	0.7142	0.03997	0.1412	0.5365	0.4012
	17:43738627	rs241021	17	43738627	t	g	0.0222	0.009	2.474	13085	0.01334	0.7142	0.03997	0.1412	0.5365	0.4012
	17:43738676	rs241020	17	43738676	a	c	-0.0222	0.009	-2.474	13085	0.01334	0.7142	0.03997	0.1412	0.5365	0.4012
	17:43740856	rs62053939	17	43740856	t	c	-0.0222	0.009	-2.474	13085	0.01334	0.7142	0.03997	0.1412	0.5365	0.4012
	17:43740967	rs111273167	17	43740967	t	c	-0.0223	0.009	-2.487	13083	0.01288	0.7133	0.03811	0.1432	0.5299	0.4036
	17:43741028	rs62053940	17	43741028	a	g	0.0222	0.009	2.472	13084	0.01344	0.7171	0.04114	0.1377	0.5307	0.3995
	17:43741136	rs55688739	17	43741136	t	c	-0.0214	0.009	-2.374	13064	0.0176	0.7329	0.04303	0.1707	0.5322	0.355
	17:43741452	rs17760577	17	43741452	t	c	-0.0221	0.009	-2.464	13084	0.01374	0.7165	0.03952	0.1447	0.5511	0.3845
	17:43741627	rs1382779531	17	43741627	a	at	0.0219	0.009	2.429	13069	0.01513	0.644	0.03148	0.1854	0.6343	0.3861
	17:43742454	rs35707876	17	43742454	a	ac	-0.0224	0.009	-2.492	13074	0.01269	0.7476	0.03805	0.1497	0.553	0.3999
	17:43743045	rs17760631	17	43743045	t	c	0.0222	0.009	2.474	13085	0.01334	0.7142	0.03997	0.1412	0.5365	0.4012
	17:43744344	rs1635298	17	43744344	a	t	0.0177	0.0087	2.041	13005	0.04125	0.7001	0.05187	0.3404	0.688	0.3643
	17:43744990	rs17687462	17	43744990	t	c	-0.0223	0.009	-2.486	13083	0.01291	0.6983	0.03818	0.1414	0.5557	0.3901
	17:43746187	rs1450447991	17	43746187	t	tc	-0.0223	0.009	-2.482	13083	0.01308	0.7201	0.0373	0.1492	0.5239	0.3952
	17:43746276	rs17760733	17	43746276	t	g	-0.0225	0.009	-2.502	13084	0.01235	0.7249	0.03809	0.1423	0.5464	0.4049
	17:43746418	rs79675109	17	43746418	a	t	-0.0222	0.009	-2.474	13085	0.01334	0.7142	0.03997	0.1412	0.5365	0.4012
	17:43746610	rs142642115	17	43746610	t	tatc	0.0226	0.009	2.516	13072	0.01189	0.7059	0.03392	0.1456	0.587	0.3719
	17:43746721	rs17687504	17	43746721	a	g	0.0222	0.009	2.474	13085	0.01334	0.7142	0.03997	0.1412	0.5365	0.4012
	17:43746839	rs62053945	17	43746839	t	c	0.0222	0.009	2.474	13085	0.01334	0.7142	0.03997	0.1412	0.5365	0.4012
	17:43747615	rs1724407	17	43747615	t	c	0.0183	0.0087	2.11	13041	0.03485	0.7775	0.06842	0.2327	0.6109	0.4096
	17:43747677	rs62053946	17	43747677	t	c	-0.0222	0.009	-2.474	13085	0.01334	0.7142	0.03997	0.1412	0.5365	0.4012
	17:43747683	rs62053947	17	43747683	a	g	-0.0222	0.009	-2.474	13085	0.01334	0.7142	0.03997	0.1412	0.5365	0.4012
	17:43748046	rs62053948	17	43748046	t	c	-0.0222	0.009	-2.474	13085	0.01334	0.7142	0.03997	0.1412	0.5365	0.4012
	17:43748101	rs62053949	17	43748101	a	g	0.0222	0.009	2.474	13085	0.01334	0.7142	0.03997	0.1412	0.5365	0.4012
	17:43748412	rs62053950	17	43748412	a	g	0.0223	0.009	2.476	13079	0.01329	0.7474	0.04251	0.14	0.5164	0.4277
	17:43749168	rs62053951	17	43749168	c	g	-0.0223	0.009	-2.485	13083	0.01294	0.7229	0.0399	0.1386	0.5347	0.3983
	17:43749261	rs62053952	17	43749261	t	c	0.0222	0.009	2.469	13084	0.01356	0.7099	0.0393	0.1427	0.5266	0.3942
	17:43749454	rs62053953	17	43749454	a	g	-0.0222	0.009	-2.474	13085	0.01334	0.7142	0.03997	0.1412	0.5365	0.4012
	17:43749579	rs17687534	17	43749579	t	c	0.0222	0.009	2.474	13085	0.01334	0.7142	0.03997	0.1412	0.5365	0.4012
	17:43749942	rs1631850	17	43749942	a	g	-0.0177	0.0087	-2.045	13026	0.04081	0.7293	0.06917	0.2555	0.6416	0.4233
	17:43749949	rs62053954	17	43749949	a	g	-0.0222	0.009	-2.474	13085	0.01334	0.7142	0.03997	0.1412	0.5365	0.4012
	17:43749980	rs62053955	17	43749980	t	c	0.0222	0.009	2.474	13085	0.01334	0.7142	0.03997	0.1412	0.5365	0.4012
	17:43750010	rs17687571	17	43750010	a	g	-0.0222	0.009	-2.474	13085	0.01334	0.7142	0.03997	0.1412	0.5365	0.4012
	17:43750137	rs17760817	17	43750137	c	g	-0.0221	0.009	-2.459	13084	0.01394	0.7188	0.04136	0.1436	0.5446	0.3959
	17:43750172	rs1630095	17	43750172	a	g	0.0183	0.0087	2.109	13042	0.03497	0.7763	0.0667	0.2426	0.614	0.4114
	17:43750238	rs17687625	17	43750238	a	g	0.0222	0.009	2.472	13084	0.01343	0.7161	0.04013	0.1417	0.5345	0.4015
	17:43750315	rs62053956	17	43750315	a	g	0.0228	0.009	2.537	13081	0.01118	0.7198	0.03625	0.1353	0.525	0.4252
	17:43750910	rs4792824	17	43750910	t	c	0.0186	0.0087	2.149	13046	0.03163	0.7777	0.05897	0.2435	0.5978	0.4006
	17:43750939	rs62053957	17	43750939	t	c	0.0222	0.009	2.474	13085	0.01334	0.7142	0.03997	0.1412	0.5365	0.4012
	17:43751101	rs112637166	17	43751101	a	g	0.0221	0.009	2.457	13083	0.014	0.7382	0.04571	0.1394	0.557	0.4249
	17:43751223	rs62053958	17	43751223	a	t	0.0222	0.009	2.467	13077	0.01364	0.7887	0.04645	0.141	0.5309	0.4147
	17:43751246	rs62053959	17	43751246	t	c	-0.0223	0.009	-2.483	13081	0.01302	0.7331	0.04245	0.1328	0.5273	0.4011
	17:43751308	rs62055660	17	43751308	t	c	0.0222	0.009	2.474	13085	0.01334	0.7142	0.03997	0.1412	0.5365	0.4012
	17:43751427	rs113486004	17	43751427	t	c	0.0225	0.009	2.507	13083	0.01217	0.7447	0.04101	0.129	0.5126	0.4193
	17:43751598	rs1261254799	17	43751598	g	gt	-0.022	0.009	-2.447	13082	0.01439	0.7055	0.04261	0.1422	0.5313	0.4161
	17:43751913	rs1635291	17	43751913	a	g	0.0187	0.0087	2.157	13082	0.03102	0.7559	0.06831	0.2125	0.6015	0.434
	17:43752039	rs62055661	17	43752039	t	c	-0.022	0.009	-2.442	13075	0.01459	0.7311	0.04832	0.1345	0.5588	0.4245
	17:43752566	rs62055662	17	43752566	t	c	-0.0222	0.009	-2.474	13085	0.01334	0.7142	0.03997	0.1412	0.5365	0.4012
	17:43753454	rs62055663	17	43753454	a	g	0.0222	0.009	2.474	13085	0.01334	0.7142	0.03997	0.1412	0.5365	0.4012
	17:43753642	rs62055664	17	43753642	a	g	0.0222	0.009	2.466	13084	0.01365	0.7226	0.04141	0.1385	0.5271	0.3946
	17:43754010	rs76717812	17	43754010	t	c	0.0221	0.009	2.465	13084	0.01371	0.7129	0.04053	0.1417	0.5325	0.3975
	17:43754099	rs17687667	17	43754099	a	g	-0.0222	0.009	-2.474	13085	0.01334	0.7142	0.03997	0.1412	0.5365	0.4012
	17:43754209	rs79073784	17	43754209	c	g	-0.022	0.009	-2.451	13082	0.01426	0.7117	0.04121	0.1484	0.5696	0.3914
	17:43754505	rs62055665	17	43754505	a	c	0.0223	0.009	2.483	13083	0.01303	0.7254	0.04018	0.1415	0.5438	0.4079
	17:43754569	rs62055689	17	43754569	a	g	-0.0222	0.009	-2.474	13085	0.01334	0.7142	0.03997	0.1412	0.5365	0.4012
	17:43754576	rs62055690	17	43754576	c	g	0.022	0.009	2.447	13081	0.01441	0.6912	0.04211	0.1407	0.5516	0.3964
	17:43754850	rs62055691	17	43754850	t	c	0.0224	0.009	2.489	13083	0.01281	0.7395	0.03942	0.143	0.526	0.4031
	17:43754909	rs62055692	17	43754909	a	g	0.0223	0.009	2.48	13083	0.01314	0.708	0.03931	0.142	0.5402	0.4054
	17:43754914	rs1724402	17	43754914	t	c	0.0181	0.0087	2.093	13023	0.03637	0.7846	0.06837	0.2481	0.605	0.4084
	17:43755857	rs1724401	17	43755857	a	c	0.0183	0.0087	2.117	13029	0.03422	0.7734	0.06396	0.2541	0.6649	0.404
	17:43755871	rs1724400	17	43755871	a	c	-0.0183	0.0087	-2.111	13032	0.03477	0.7624	0.06449	0.2541	0.6725	0.4005
	17:43756340	rs74398257	17	43756340	t	c	0.0223	0.009	2.479	13084	0.01317	0.7186	0.03937	0.1416	0.5353	0.4006
	17:43756376	rs17687740	17	43756376	c	g	-0.0222	0.009	-2.474	13085	0.01334	0.7142	0.03997	0.1412	0.5365	0.4012
	17:43756458	rs872972	17	43756458	a	g	-0.0219	0.009	-2.431	13045	0.01507	0.6455	0.04174	0.1362	0.5763	0.3745
	17:43756506	rs757502	17	43756506	t	c	-0.0222	0.009	-2.471	13078	0.01348	0.7258	0.04269	0.1446	0.5555	0.4386
	17:43756685	rs757501	17	43756685	a	g	0.0222	0.009	2.474	13085	0.01334	0.7142	0.03997	0.1412	0.5365	0.4012
	17:43756833	rs757500	17	43756833	a	c	-0.0222	0.009	-2.473	13084	0.01342	0.7119	0.0403	0.1409	0.5481	0.4001
	17:43756910	rs62055693	17	43756910	t	c	0.0222	0.009	2.474	13085	0.01334	0.7142	0.03997	0.1412	0.5365	0.4012
	17:43756969	rs1635288	17	43756969	a	g	-0.0186	0.0087	-2.152	13017	0.03139	0.9028	0.07368	0.2172	0.5815	0.3709
	17:43757161	rs78487840	17	43757161	t	c	-0.0223	0.009	-2.485	13085	0.01294	0.7092	0.03709	0.1443	0.523	0.3968
	17:43757450	rs55974014	17	43757450	a	c	-0.0225	0.0092	-2.442	12945	0.01462	0.6668	0.04293	0.09139	0.4342	0.2121
	17:43757776	rs56108117	17	43757776	t	c	0.0226	0.009	2.515	13083	0.0119	0.7111	0.04153	0.1194	0.5126	0.4142
	17:43757777	rs56378021	17	43757777	t	c	-0.0226	0.009	-2.515	13083	0.0119	0.7111	0.04153	0.1194	0.5126	0.4142
	17:43758011	rs55651627	17	43758011	c	g	-0.0223	0.009	-2.485	13082	0.01297	0.7089	0.03801	0.1438	0.5523	0.3847
	17:43758078	rs112155389	17	43758078	a	g	-0.0226	0.009	-2.515	13065	0.01191	0.7649	0.04109	0.1153	0.4683	0.4007
	17:43758125	rs62055696	17	43758125	a	g	0.0222	0.009	2.473	13079	0.01341	0.7166	0.04073	0.1412	0.5588	0.4013
	17:43758148	rs62055697	17	43758148	t	c	-0.0222	0.009	-2.471	13084	0.01347	0.7149	0.0406	0.1406	0.5375	0.402
	17:43758238	rs62055698	17	43758238	t	c	-0.0218	0.009	-2.427	13079	0.01522	0.6903	0.03933	0.1506	0.5324	0.3733
	17:43758382	rs17761046	17	43758382	t	c	0.0221	0.009	2.464	13082	0.01375	0.7526	0.0408	0.15	0.5157	0.389
	17:43758742	rs62055700	17	43758742	t	c	0.0222	0.009	2.474	13085	0.01334	0.7142	0.03997	0.1412	0.5365	0.4012
	17:43758787	rs62055701	17	43758787	a	g	-0.0224	0.009	-2.494	13083	0.01263	0.7191	0.03829	0.1455	0.5486	0.4162
	17:43758790	rs62055702	17	43758790	t	c	-0.0224	0.009	-2.494	13083	0.01263	0.7191	0.03829	0.1455	0.5486	0.4162
	17:43758885	rs112431991	17	43758885	a	g	0.0222	0.009	2.474	13085	0.01334	0.7142	0.03997	0.1412	0.5365	0.4012
	17:43758887	rs76539714	17	43758887	a	g	0.0222	0.009	2.474	13085	0.01334	0.7142	0.03997	0.1412	0.5365	0.4012
	17:43759048	rs17687838	17	43759048	t	c	0.0221	0.009	2.463	13085	0.01379	0.7203	0.04086	0.1446	0.541	0.399
	17:43759426	rs76333921	17	43759426	t	c	-0.0222	0.009	-2.474	13085	0.01334	0.7142	0.03997	0.1412	0.5365	0.4012
	17:43759431	rs76453925	17	43759431	t	c	-0.0222	0.009	-2.474	13085	0.01334	0.7142	0.03997	0.1412	0.5365	0.4012
	17:43759719	rs17687849	17	43759719	a	g	0.022	0.009	2.452	13085	0.01422	0.7013	0.03974	0.1473	0.5384	0.3971
	17:43760080	rs56400821	17	43760080	a	c	-0.0218	0.009	-2.421	13069	0.0155	0.8333	0.05246	0.1521	0.553	0.4495
	17:43760192	rs112169475	17	43760192	a	g	0.0223	0.009	2.477	13084	0.01323	0.7151	0.03927	0.1426	0.5347	0.3993
	17:43760199	rs113728380	17	43760199	t	c	-0.0223	0.009	-2.477	13084	0.01323	0.7151	0.03927	0.1426	0.5347	0.3993
	17:43760374	rs549907074	17	43760374	a	at	0.0218	0.009	2.418	13041	0.01563	0.67	0.03458	0.1736	0.4227	0.4282
	17:43760389	rs17761100	17	43760389	a	g	0.0223	0.009	2.478	13084	0.01321	0.7156	0.04041	0.1413	0.5404	0.4125
	17:43760516	rs17761124	17	43760516	a	t	0.0224	0.009	2.488	13085	0.01286	0.7006	0.03697	0.1456	0.5419	0.3992
	17:43760577	rs62055704	17	43760577	a	g	-0.0222	0.009	-2.474	13085	0.01334	0.7142	0.03997	0.1412	0.5365	0.4012
	17:43760599	rs62055705	17	43760599	a	c	0.0221	0.009	2.46	13077	0.0139	0.6768	0.03729	0.1478	0.5339	0.3964
	17:43760685	rs62055706	17	43760685	t	c	0.0222	0.009	2.474	13085	0.01334	0.7142	0.03997	0.1412	0.5365	0.4012
	17:43760759	rs996629523	17	43760759	a	at	-0.0221	0.009	-2.461	13076	0.01387	0.6889	0.03742	0.1518	0.5193	0.4105
	17:43761381	rs75115093	17	43761381	a	g	0.0222	0.009	2.47	13085	0.01351	0.729	0.04035	0.1451	0.5413	0.3957
	17:43761482	rs62055707	17	43761482	t	c	0.0223	0.009	2.483	13084	0.01302	0.7056	0.03998	0.1359	0.5371	0.3986
	17:43761856	rs2049515	17	43761856	t	c	-0.0222	0.009	-2.474	13085	0.01334	0.7142	0.03997	0.1412	0.5365	0.4012
	17:43761939	rs2158474	17	43761939	c	g	-0.0222	0.009	-2.474	13085	0.01334	0.7142	0.03997	0.1412	0.5365	0.4012
	17:43761974	rs62055708	17	43761974	a	c	-0.0222	0.009	-2.474	13085	0.01334	0.7142	0.03997	0.1412	0.5365	0.4012
	17:43761985	rs76927677	17	43761985	a	t	0.0222	0.009	2.474	13085	0.01334	0.7142	0.03997	0.1412	0.5365	0.4012
	17:43762255	rs17761207	17	43762255	t	c	0.0222	0.009	2.469	13083	0.01354	0.7083	0.03956	0.1435	0.538	0.4027
	17:43762429	rs62055709	17	43762429	t	c	-0.022	0.009	-2.444	13081	0.01453	0.7396	0.03795	0.1626	0.5455	0.3658
	17:43762537	rs62055710	17	43762537	a	t	-0.0223	0.009	-2.482	13084	0.01307	0.727	0.04003	0.1421	0.5404	0.4032
	17:43762554	rs62055711	17	43762554	a	g	0.0222	0.009	2.474	13085	0.01334	0.7142	0.03997	0.1412	0.5365	0.4012
	17:43762594	rs17688002	17	43762594	a	t	0.022	0.009	2.449	13085	0.01434	0.707	0.03844	0.1553	0.5381	0.388
	17:43762846	rs2040846	17	43762846	a	g	0.0222	0.009	2.474	13085	0.01334	0.7142	0.03997	0.1412	0.5365	0.4012
	17:43763007	rs4486953	17	43763007	t	c	0.0222	0.009	2.471	13084	0.01347	0.7358	0.04142	0.1438	0.5227	0.4226
	17:43763202	rs17688032	17	43763202	a	g	-0.0222	0.009	-2.474	13085	0.01334	0.7142	0.03997	0.1412	0.5365	0.4012
	17:43763241	rs17688056	17	43763241	t	c	-0.0222	0.009	-2.474	13085	0.01334	0.7142	0.03997	0.1412	0.5365	0.4012
	17:43763935	rs17688068	17	43763935	a	g	0.0222	0.009	2.472	13084	0.01345	0.7093	0.03921	0.1425	0.527	0.392
	17:43764027	rs199798669	17	43764027	g	ggccgaggtgagaggct	-0.0227	0.009	-2.528	13067	0.01146	0.7694	0.04158	0.1319	0.5479	0.4173
	17:43764378	rs77220413	17	43764378	a	g	-0.0222	0.009	-2.472	13084	0.01345	0.7093	0.03921	0.1425	0.527	0.392
	17:43764565	rs62055712	17	43764565	a	g	0.0222	0.009	2.472	13083	0.01344	0.7163	0.04	0.1413	0.5254	0.394
	17:43764685	rs62055713	17	43764685	t	c	-0.0222	0.009	-2.472	13084	0.01345	0.7093	0.03921	0.1425	0.527	0.392
	17:43764796	rs62055714	17	43764796	t	g	-0.0222	0.009	-2.472	13084	0.01345	0.7093	0.03921	0.1425	0.527	0.392
	17:43764847	rs62055715	17	43764847	a	g	-0.0222	0.009	-2.472	13084	0.01345	0.7093	0.03921	0.1425	0.527	0.392
	17:43764987	rs17688090	17	43764987	a	g	-0.0224	0.009	-2.495	13081	0.01261	0.7157	0.03838	0.1399	0.527	0.4031
	17:43765080	rs17688126	17	43765080	a	g	0.0222	0.009	2.475	13082	0.01333	0.6944	0.0383	0.1395	0.5257	0.388
	17:43765381	rs77310586	17	43765381	c	g	-0.022	0.009	-2.449	13082	0.01434	0.7054	0.04094	0.1443	0.5282	0.3884
	17:43765450	rs17761387	17	43765450	a	g	-0.0222	0.009	-2.472	13084	0.01345	0.7093	0.03921	0.1425	0.527	0.392
	17:43765778	rs62055716	17	43765778	t	c	-0.0222	0.009	-2.472	13084	0.01345	0.7093	0.03921	0.1425	0.527	0.392
	17:43766352	rs17688205	17	43766352	c	g	-0.0222	0.009	-2.472	13084	0.01345	0.7093	0.03921	0.1425	0.527	0.392
	17:43766415	rs62055717	17	43766415	a	g	0.0222	0.009	2.469	13083	0.01354	0.7108	0.03832	0.1485	0.5352	0.3903
	17:43766418	rs62055718	17	43766418	t	c	-0.0222	0.009	-2.469	13083	0.01354	0.7108	0.03832	0.1485	0.5352	0.3903
	17:43766494	rs180852499	17	43766494	a	ac	0.0226	0.009	2.509	13078	0.01212	0.7587	0.03916	0.1441	0.5451	0.4019
	17:43766497	rs62055719	17	43766497	t	c	0.0222	0.009	2.472	13084	0.01345	0.7093	0.03921	0.1425	0.527	0.392
	17:43766754	rs17688249	17	43766754	t	c	-0.0222	0.009	-2.472	13084	0.01345	0.7093	0.03921	0.1425	0.527	0.392
	17:43767188	rs2040845	17	43767188	c	g	-0.0222	0.009	-2.472	13084	0.01345	0.7093	0.03921	0.1425	0.527	0.392
	17:43767219	rs2040844	17	43767219	a	c	0.0222	0.009	2.468	13083	0.01358	0.7099	0.0393	0.1438	0.53	0.3897
	17:43767538	rs62055751	17	43767538	a	g	0.0217	0.009	2.416	13081	0.01568	0.697	0.04243	0.1499	0.5523	0.3718
	17:43767628	rs62055752	17	43767628	a	g	-0.0222	0.009	-2.472	13082	0.01345	0.7192	0.0417	0.1378	0.5409	0.4017
	17:43767631	rs62055753	17	43767631	a	g	-0.0222	0.009	-2.472	13084	0.01345	0.7093	0.03921	0.1425	0.527	0.392
	17:43767815	rs17688296	17	43767815	t	c	-0.0222	0.009	-2.472	13084	0.01345	0.7093	0.03921	0.1425	0.527	0.392
	17:43768230	rs62055754	17	43768230	c	g	0.0222	0.009	2.472	13084	0.01345	0.7093	0.03921	0.1425	0.527	0.392
	17:43768346	rs78471340	17	43768346	a	g	-0.0221	0.009	-2.455	13079	0.01409	0.7146	0.03799	0.1523	0.5093	0.3838
	17:43768347	rs78052495	17	43768347	t	c	-0.0221	0.009	-2.455	13079	0.01409	0.7146	0.03799	0.1523	0.5093	0.3838
	17:43768467	rs56100013	17	43768467	t	c	-0.0221	0.009	-2.461	13080	0.01386	0.7178	0.04117	0.146	0.5435	0.4108
	17:43768496	rs55980621	17	43768496	t	c	-0.0221	0.009	-2.462	13082	0.01383	0.7151	0.0399	0.1502	0.543	0.4049
	17:43768501	rs55669046	17	43768501	t	c	-0.0222	0.009	-2.47	13083	0.01353	0.7074	0.03966	0.1429	0.5247	0.4001
	17:43768621	rs112251495	17	43768621	a	ag	-0.0222	0.009	-2.469	13080	0.01355	0.7156	0.03846	0.1437	0.5168	0.3837
	17:43768633	rs56323832	17	43768633	a	g	-0.0225	0.009	-2.506	13082	0.01221	0.6735	0.0389	0.1255	0.529	0.4147
	17:43768703	rs55972157	17	43768703	t	c	-0.0222	0.009	-2.47	13076	0.0135	0.6991	0.04226	0.1363	0.5719	0.3843
	17:43768727	rs56110538	17	43768727	a	g	-0.0226	0.009	-2.513	13072	0.01199	0.6967	0.03524	0.1353	0.5231	0.3587
	17:43769088	rs17761581	17	43769088	t	c	0.022	0.009	2.448	13083	0.01437	0.7088	0.04068	0.1451	0.5265	0.3875
	17:43769277	rs55840731	17	43769277	c	g	0.0226	0.009	2.514	13077	0.01195	0.7074	0.04326	0.114	0.4965	0.4235
	17:43769321	rs56283089	17	43769321	a	c	0.0225	0.009	2.507	13079	0.01216	0.7222	0.03859	0.1308	0.4882	0.4003
	17:43769516	rs56312737	17	43769516	a	c	-0.022	0.009	-2.448	13082	0.01437	0.7305	0.04023	0.1519	0.5459	0.3803
	17:43769819	rs111666243	17	43769819	a	aaaatt	-0.0222	0.009	-2.472	13084	0.01345	0.7093	0.03921	0.1425	0.527	0.392
	17:43770416	rs74765707	17	43770416	t	c	0.0223	0.009	2.483	13082	0.01301	0.6928	0.03653	0.1447	0.5211	0.3913
	17:43770443	rs62056861	17	43770443	t	c	0.0222	0.009	2.472	13082	0.01343	0.7017	0.03881	0.1422	0.5208	0.3933
	17:43770525	rs62056862	17	43770525	t	c	-0.0224	0.009	-2.491	13074	0.01274	0.73	0.03811	0.1392	0.5203	0.3786
	17:43770595	rs62056863	17	43770595	a	g	0.0222	0.009	2.476	13082	0.01328	0.7148	0.03751	0.1481	0.5389	0.3841
	17:43770995	rs62056864	17	43770995	a	g	-0.0222	0.009	-2.472	13084	0.01345	0.7093	0.03921	0.1425	0.527	0.392
	17:43771193	rs62056865	17	43771193	t	c	0.0221	0.009	2.458	13083	0.01395	0.7087	0.04167	0.1402	0.5347	0.3956
	17:43771493	rs62056866	17	43771493	a	g	-0.0222	0.009	-2.472	13084	0.01345	0.7093	0.03921	0.1425	0.527	0.392
	17:43771627	rs62056867	17	43771627	a	g	0.0226	0.009	2.512	13079	0.01202	0.7231	0.04085	0.125	0.5241	0.4063
	17:43772018	rs56200760	17	43772018	t	g	-0.0222	0.009	-2.472	13084	0.01345	0.7093	0.03921	0.1425	0.527	0.392
	17:43772109	rs17688391	17	43772109	a	c	-0.0218	0.009	-2.42	13082	0.0155	0.7089	0.0425	0.1491	0.5396	0.3745
	17:43772251	rs17688410	17	43772251	t	c	-0.0222	0.009	-2.472	13084	0.01345	0.7093	0.03921	0.1425	0.527	0.392
	17:43772407	rs55927630	17	43772407	t	c	-0.0222	0.009	-2.472	13084	0.01345	0.7093	0.03921	0.1425	0.527	0.392
	17:43772540	rs17688434	17	43772540	a	g	-0.022	0.009	-2.45	13080	0.01427	0.6934	0.04415	0.1325	0.5381	0.403
	17:43773058	rs1423994890	17	43773058	g	ga	-0.0216	0.009	-2.394	12960	0.01667	0.7033	0.05887	0.1206	0.4909	0.4035
	17:43773085	rs17688452	17	43773085	a	g	-0.0223	0.009	-2.482	13081	0.01305	0.7039	0.03722	0.1439	0.5285	0.3867
	17:43773124	rs10491144	17	43773124	a	c	0.0218	0.009	2.42	13080	0.01551	0.7102	0.04024	0.158	0.5187	0.3701
	17:43773248	rs10491143	17	43773248	a	t	0.0222	0.009	2.469	13083	0.01354	0.7122	0.03995	0.1417	0.5258	0.395
	17:43773447	rs62056869	17	43773447	t	c	0.0226	0.009	2.514	13080	0.01192	0.7454	0.03765	0.1381	0.5051	0.4086
	17:43773607	rs17688511	17	43773607	t	g	0.0221	0.009	2.459	13084	0.01393	0.7075	0.04059	0.1383	0.5302	0.3744
	17:43773784	rs62056870	17	43773784	a	c	-0.0222	0.009	-2.472	13084	0.01345	0.7093	0.03921	0.1425	0.527	0.392
	17:43773877	rs17688534	17	43773877	a	t	0.0222	0.009	2.472	13084	0.01345	0.7093	0.03921	0.1425	0.527	0.392
	17:43773943	rs17688558	17	43773943	a	g	0.0222	0.009	2.472	13082	0.01345	0.7145	0.03944	0.1437	0.5299	0.3943
	17:43774255	rs112462421	17	43774255	t	tagcc	-0.0219	0.009	-2.441	13081	0.01467	0.7111	0.04108	0.1559	0.5661	0.4124
	17:43774497	rs56162163	17	43774497	a	t	0.0226	0.009	2.515	13081	0.01192	0.7119	0.03863	0.1333	0.554	0.4212
	17:43774845	rs56391096	17	43774845	t	c	-0.0222	0.009	-2.472	13084	0.01345	0.7093	0.03921	0.1425	0.527	0.392
	17:43774959	rs17761838	17	43774959	t	c	0.0221	0.009	2.461	13083	0.01387	0.7084	0.04109	0.139	0.5317	0.3786
	17:43775015	rs62056872	17	43775015	t	c	0.0224	0.009	2.494	13080	0.01263	0.7103	0.0392	0.1339	0.5212	0.4037
	17:43775145	rs12150141	17	43775145	a	g	-0.022	0.009	-2.444	13083	0.01452	0.7107	0.04122	0.1459	0.5205	0.3877
	17:43775212	rs113500055	17	43775212	cctt	c	0.0222	0.009	2.469	13083	0.01354	0.7185	0.03997	0.1434	0.5315	0.3927
	17:43775402	rs12150608	17	43775402	t	c	0.0222	0.009	2.469	13083	0.01354	0.7122	0.03995	0.1417	0.5258	0.395
	17:43775479	rs12150610	17	43775479	t	c	0.0222	0.009	2.469	13085	0.01353	0.7056	0.03864	0.1435	0.5198	0.385
	17:43775546	rs12150547	17	43775546	a	g	0.0222	0.009	2.467	13084	0.01362	0.7085	0.03938	0.1427	0.5186	0.388
	17:43775929	rs17688682	17	43775929	c	g	0.0222	0.009	2.469	13085	0.01353	0.7056	0.03864	0.1435	0.5198	0.385
	17:43776061	rs12150454	17	43776061	t	c	-0.0222	0.009	-2.468	13084	0.0136	0.7069	0.0405	0.1348	0.5016	0.3919
	17:43776242	rs12150091	17	43776242	a	g	0.022	0.009	2.445	13080	0.01449	0.7237	0.04085	0.1463	0.4903	0.3838
	17:43776371	rs12150464	17	43776371	t	c	-0.0222	0.009	-2.474	13078	0.01335	0.6854	0.03589	0.1471	0.5176	0.3699
	17:43776391	rs12150435	17	43776391	c	g	-0.0222	0.009	-2.476	13083	0.01328	0.707	0.04016	0.1354	0.51	0.3937
	17:43776425	rs112972619	17	43776425	t	c	-0.0225	0.009	-2.498	13078	0.01247	0.7024	0.03682	0.1367	0.509	0.3829
	17:43776741	rs76761706	17	43776741	t	c	0.0222	0.009	2.466	13083	0.01367	0.7123	0.03954	0.144	0.5213	0.3914
	17:43776742	rs80143279	17	43776742	t	c	0.0222	0.009	2.472	13082	0.01344	0.7165	0.03912	0.1451	0.5257	0.3935
	17:43776787	rs17761985	17	43776787	t	c	-0.0222	0.009	-2.467	13084	0.01362	0.7085	0.03938	0.1427	0.5186	0.388
	17:43776945	rs62056873	17	43776945	t	c	0.0221	0.009	2.464	13081	0.01373	0.7085	0.03959	0.1428	0.5146	0.3873
	17:43777542	rs17688767	17	43777542	a	g	0.0222	0.009	2.467	13084	0.01362	0.7085	0.03938	0.1427	0.5186	0.388
	17:43777578	rs62056874	17	43777578	t	c	-0.0222	0.009	-2.467	13084	0.01362	0.7085	0.03938	0.1427	0.5186	0.388
	17:43777710	rs17688773	17	43777710	t	c	0.0222	0.009	2.467	13084	0.01362	0.7085	0.03938	0.1427	0.5186	0.388
	17:43777745	rs17762073	17	43777745	a	c	-0.0222	0.009	-2.468	13083	0.01359	0.6861	0.03969	0.1458	0.5482	0.4099
	17:43777835	rs543681455	17	43777835	t	tatcctgcttccc	-0.0217	0.009	-2.414	13081	0.0158	0.7007	0.04205	0.1549	0.5275	0.3895
	17:43778003	rs62056875	17	43778003	a	t	-0.022	0.009	-2.454	13083	0.01414	0.7079	0.04186	0.1405	0.5262	0.3917
	17:43778406	rs17688875	17	43778406	a	g	0.0216	0.009	2.405	13079	0.01619	0.6835	0.0414	0.1548	0.5452	0.36
	17:43778602	rs17762165	17	43778602	t	c	-0.022	0.009	-2.445	13081	0.01447	0.6843	0.04009	0.1422	0.5254	0.387
	17:43778752	rs62056876	17	43778752	t	c	-0.0226	0.009	-2.515	13055	0.0119	0.7133	0.03459	0.1514	0.5316	0.4282
	17:43778828	rs62056877	17	43778828	t	g	0.0234	0.009	2.603	13040	0.009248	0.7696	0.02409	0.1767	0.5683	0.4295
	17:43779351	rs17688922	17	43779351	a	g	-0.0225	0.009	-2.503	13083	0.01233	0.698	0.03603	0.143	0.5071	0.4015
	17:43779419	rs17688944	17	43779419	a	t	-0.0226	0.009	-2.519	13082	0.01176	0.6828	0.03352	0.1457	0.5257	0.4024
	17:43779624	rs1526128	17	43779624	t	c	-0.0224	0.0091	-2.466	13016	0.01367	0.6131	0.01769	0.2384	0.5157	0.3092
	17:43779657	rs1526129	17	43779657	t	c	0.0222	0.009	2.473	13085	0.01341	0.6845	0.03689	0.1453	0.5271	0.3815
	17:43780561	rs62056878	17	43780561	t	c	-0.0222	0.009	-2.466	13085	0.01368	0.6812	0.03781	0.1443	0.5385	0.3785
	17:43780948	rs17762308	17	43780948	t	c	0.022	0.009	2.44	13077	0.01467	0.6708	0.04076	0.1356	0.5054	0.3541
	17:43781105	rs968028	17	43781105	a	g	0.0222	0.009	2.464	13071	0.01375	0.7355	0.04033	0.1424	0.5231	0.395
	17:43781250	rs968027	17	43781250	t	c	-0.0216	0.009	-2.407	13079	0.01608	0.6992	0.03985	0.1631	0.5323	0.366
	17:43781426	rs62056879	17	43781426	t	c	0.0222	0.009	2.473	13085	0.01341	0.6845	0.03689	0.1453	0.5271	0.3815
	17:43781505	rs79892630	17	43781505	t	c	-0.0221	0.009	-2.464	13085	0.01372	0.6992	0.03757	0.1449	0.5141	0.3666
	17:43781778	rs17762361	17	43781778	a	g	0.0221	0.009	2.456	13083	0.01404	0.6919	0.03879	0.1452	0.5299	0.3747
	17:43782304	rs62056880	17	43782304	t	c	0.0222	0.009	2.475	13084	0.01334	0.6783	0.03616	0.1454	0.5295	0.3739
	17:43782455	rs62056881	17	43782455	t	g	-0.0222	0.009	-2.473	13085	0.01341	0.6845	0.03689	0.1453	0.5271	0.3815
	17:43782492	rs17689104	17	43782492	a	g	0.022	0.009	2.448	13082	0.01437	0.7114	0.03885	0.1501	0.509	0.3611
	17:43782558	rs17689116	17	43782558	t	c	0.0222	0.009	2.473	13085	0.01341	0.6845	0.03689	0.1453	0.5271	0.3815
	17:43782693	rs62056905	17	43782693	a	g	0.0227	0.009	2.532	13080	0.01133	0.612	0.02851	0.1495	0.5661	0.3841
	17:43782708	rs62056906	17	43782708	t	c	0.0227	0.009	2.532	13083	0.01136	0.6355	0.03405	0.13	0.5371	0.4093
	17:43783573	rs17689182	17	43783573	t	c	-0.0228	0.009	-2.529	13049	0.01144	0.6514	0.02952	0.1649	0.6555	0.3802
	17:43783590	rs62056908	17	43783590	a	g	-0.0219	0.009	-2.426	13044	0.01528	0.6188	0.03543	0.1655	0.6882	0.3372
	17:43783803	rs62056909	17	43783803	a	g	0.0236	0.009	2.626	13018	0.008642	0.739	0.02816	0.1498	0.6168	0.4673
	17:43784222	rs62056910	17	43784222	t	c	0.0221	0.009	2.461	13078	0.01384	0.7062	0.03627	0.1605	0.5461	0.3853
	17:43784624	rs62056911	17	43784624	t	c	0.0223	0.009	2.483	13082	0.01303	0.7119	0.03704	0.1432	0.5094	0.3796
	17:43784935	rs78568882	17	43784935	c	g	0.0224	0.009	2.496	13083	0.01256	0.7126	0.03645	0.1442	0.5247	0.3908
	17:43784948	rs62056912	17	43784948	t	g	-0.0222	0.009	-2.471	13083	0.01348	0.6864	0.03653	0.1477	0.5315	0.3801
	17:43784994	rs62056913	17	43784994	t	c	-0.022	0.009	-2.443	13074	0.01456	0.6575	0.03365	0.1449	0.4896	0.3341
	17:43785096	rs78454137	17	43785096	a	g	-0.0223	0.009	-2.48	13083	0.01315	0.6675	0.03497	0.1452	0.5306	0.3768
	17:43785098	rs112123127	17	43785098	t	c	-0.0222	0.009	-2.47	13084	0.0135	0.6863	0.03703	0.1458	0.5252	0.3818
	17:43785349	rs61667602	17	43785349	t	c	0.0226	0.009	2.519	13084	0.01178	0.7252	0.0348	0.1484	0.6206	0.3685
	17:43785627	rs62056915	17	43785627	a	t	0.0222	0.009	2.47	13084	0.0135	0.6863	0.03703	0.1458	0.5252	0.3818
	17:43785808	rs17689218	17	43785808	t	c	0.0223	0.009	2.479	13083	0.01318	0.6869	0.03607	0.1478	0.5367	0.3763
	17:43785938	rs62056916	17	43785938	t	c	-0.0221	0.009	-2.461	13082	0.01385	0.6931	0.03977	0.1426	0.5396	0.3816
	17:43786013	rs62056917	17	43786013	t	g	-0.0222	0.009	-2.47	13084	0.0135	0.6863	0.03703	0.1458	0.5252	0.3818
	17:43786676	rs62056918	17	43786676	t	g	0.0222	0.009	2.47	13084	0.0135	0.6863	0.03703	0.1458	0.5252	0.3818
	17:43786698	rs62056919	17	43786698	t	c	-0.0221	0.009	-2.458	13084	0.01396	0.6939	0.03565	0.16	0.5255	0.3796
	17:43787130	rs17762535	17	43787130	t	c	0.0222	0.009	2.47	13084	0.0135	0.6863	0.03703	0.1458	0.5252	0.3818
	17:43787226	rs62056920	17	43787226	a	g	-0.0222	0.009	-2.47	13084	0.0135	0.6863	0.03703	0.1458	0.5252	0.3818
	17:43787306	rs62056921	17	43787306	t	c	0.0222	0.009	2.47	13083	0.0135	0.6901	0.03742	0.1448	0.523	0.378
	17:43787563	rs62056922	17	43787563	c	g	0.0224	0.009	2.492	13084	0.01271	0.6806	0.03481	0.1493	0.5451	0.3987
	17:43788371	rs56290582	17	43788371	t	c	-0.0222	0.009	-2.469	13083	0.01354	0.6528	0.03486	0.1457	0.5231	0.3708
	17:43788419	rs56397077	17	43788419	a	c	-0.0224	0.009	-2.493	13081	0.01267	0.6726	0.03423	0.1422	0.514	0.3773
	17:43788649	rs62056925	17	43788649	t	c	0.0222	0.009	2.473	13083	0.0134	0.672	0.03554	0.1446	0.5147	0.3718
	17:43788666	rs62056926	17	43788666	c	g	0.0222	0.009	2.473	13083	0.0134	0.672	0.03554	0.1446	0.5147	0.3718
	17:43788767	rs62056927	17	43788767	a	g	-0.0222	0.009	-2.475	13084	0.01332	0.6603	0.03478	0.1438	0.5161	0.3703
	17:43788782	rs62056928	17	43788782	t	c	-0.0222	0.009	-2.473	13083	0.0134	0.6585	0.0352	0.1443	0.5138	0.3781
	17:43789144	rs62056929	17	43789144	a	g	-0.0221	0.009	-2.465	13083	0.01369	0.6618	0.03608	0.1449	0.5192	0.3748
	17:43789640	rs62056930	17	43789640	a	c	0.0226	0.009	2.509	13078	0.01211	0.6406	0.02953	0.1534	0.5394	0.3677
	17:43789698	rs62056931	17	43789698	a	g	-0.0228	0.009	-2.522	13073	0.01166	0.5313	0.01728	0.1858	0.5397	0.2896
	17:43789971	rs62056932	17	43789971	c	g	-0.0227	0.009	-2.529	13079	0.01145	0.6801	0.0307	0.1454	0.5197	0.3779
	17:43789978	rs62056933	17	43789978	a	g	-0.0228	0.009	-2.533	13082	0.01131	0.7262	0.03186	0.1422	0.4847	0.3732
	17:43790005	rs62056934	17	43790005	a	g	0.0222	0.009	2.475	13084	0.01332	0.6603	0.03478	0.1438	0.5161	0.3703
	17:43790401	rs79322350	17	43790401	a	g	0.0225	0.009	2.509	13083	0.01211	0.6696	0.0324	0.1412	0.4989	0.372
	17:43790446	rs62056935	17	43790446	a	g	0.0222	0.009	2.472	13081	0.01343	0.6712	0.03285	0.1455	0.4773	0.342
	17:43790649	rs75076131	17	43790649	a	c	-0.0227	0.009	-2.524	13080	0.01159	0.6672	0.03124	0.1373	0.4859	0.3682
	17:43790770	rs77727624	17	43790770	a	g	0.0225	0.009	2.501	13083	0.0124	0.6695	0.03628	0.1346	0.5217	0.3905
	17:43790911	rs62056936	17	43790911	a	t	0.0225	0.009	2.506	13084	0.01222	0.6641	0.03235	0.1413	0.5062	0.3672
	17:43791181	rs62056937	17	43791181	a	c	0.0224	0.009	2.496	13084	0.01255	0.6678	0.0318	0.1442	0.4927	0.3516
	17:43791332	rs62056939	17	43791332	t	c	0.0228	0.009	2.537	13083	0.01118	0.6529	0.02993	0.1407	0.5165	0.3722
	17:43791344	rs62056940	17	43791344	a	t	-0.0228	0.009	-2.537	13082	0.01117	0.6609	0.02975	0.1427	0.5191	0.3692
	17:43791405	rs78803763	17	43791405	a	c	-0.0225	0.009	-2.506	13084	0.01222	0.6641	0.03235	0.1413	0.5062	0.3672
	17:43791429	rs77387379	17	43791429	a	g	-0.0225	0.009	-2.506	13084	0.01222	0.6641	0.03235	0.1413	0.5062	0.3672
	17:43791468	rs75990322	17	43791468	t	c	0.0225	0.009	2.506	13084	0.01222	0.6641	0.03235	0.1413	0.5062	0.3672
	17:43791610	rs113661667	17	43791610	t	c	0.0225	0.009	2.506	13084	0.01222	0.6641	0.03235	0.1413	0.5062	0.3672
	17:43791652	rs74579538	17	43791652	a	g	-0.0225	0.009	-2.506	13084	0.01222	0.6641	0.03235	0.1413	0.5062	0.3672
	17:43792090	rs55822644	17	43792090	c	g	-0.0224	0.009	-2.499	13082	0.01246	0.6477	0.0305	0.1457	0.4942	0.3561
	17:43792091	rs55930267	17	43792091	t	c	-0.0225	0.009	-2.499	13081	0.01244	0.6483	0.03045	0.1462	0.4896	0.359
	17:43792099	rs56406407	17	43792099	t	c	0.0224	0.009	2.493	13082	0.01268	0.6491	0.03129	0.1464	0.5082	0.3586
	17:43792252	rs55973918	17	43792252	a	c	-0.0222	0.009	-2.472	13083	0.01345	0.6584	0.03318	0.1494	0.5247	0.3428
	17:43792326	rs56220242	17	43792326	t	c	-0.0227	0.009	-2.53	13081	0.0114	0.6623	0.03172	0.1336	0.5018	0.3756
	17:43792358	rs56160448	17	43792358	a	g	0.0226	0.009	2.519	13078	0.01178	0.6659	0.03198	0.136	0.502	0.3671
	17:43792411	rs56167560	17	43792411	a	g	0.0225	0.009	2.502	13080	0.01235	0.6553	0.03414	0.135	0.5206	0.3782
	17:43792418	rs55849973	17	43792418	t	c	0.0227	0.009	2.53	13081	0.0114	0.6623	0.03172	0.1336	0.5018	0.3756
	17:43792493	rs1434024098	17	43792493	t	taaac	0.0229	0.009	2.547	13054	0.01088	0.6592	0.02874	0.1403	0.4657	0.3716
	17:43792586	rs1880749	17	43792586	a	c	0.0225	0.009	2.506	13084	0.01222	0.6641	0.03235	0.1413	0.5062	0.3672
	17:43792895	rs1568951	17	43792895	t	g	0.0223	0.009	2.48	13078	0.01313	0.6684	0.03149	0.1458	0.4821	0.327
	17:43792896	rs1568950	17	43792896	t	c	0.0225	0.009	2.506	13084	0.01222	0.6641	0.03235	0.1413	0.5062	0.3672
	17:43792975	rs1568949	17	43792975	a	g	-0.0225	0.009	-2.506	13084	0.01222	0.6641	0.03235	0.1413	0.5062	0.3672
	17:43793200	rs1105571	17	43793200	a	t	0.0225	0.009	2.506	13084	0.01222	0.6641	0.03235	0.1413	0.5062	0.3672
	17:43793342	rs1105570	17	43793342	a	g	0.0222	0.009	2.47	13083	0.01351	0.6643	0.03491	0.1477	0.5268	0.3718
	17:43793388	rs1105569	17	43793388	t	c	-0.0226	0.009	-2.518	13084	0.01182	0.6661	0.03298	0.1345	0.4912	0.3788
	17:43793651	rs7502718	17	43793651	a	g	-0.0227	0.009	-2.522	13079	0.01166	0.6604	0.02909	0.1444	0.4906	0.3539
	17:43793665	rs7502937	17	43793665	a	g	0.0225	0.009	2.506	13084	0.01222	0.6641	0.03235	0.1413	0.5062	0.3672
	17:43793828	rs4479288	17	43793828	a	g	-0.022	0.009	-2.444	13070	0.01454	0.6781	0.03959	0.1352	0.493	0.341
	17:43793951	rs4479289	17	43793951	a	g	-0.0225	0.009	-2.506	13084	0.01222	0.6641	0.03235	0.1413	0.5062	0.3672
	17:43794182	rs4609898	17	43794182	a	g	-0.0222	0.009	-2.469	13083	0.01356	0.6499	0.03385	0.1501	0.5296	0.3699
	17:43794209	rs4605208	17	43794209	c	g	-0.0225	0.009	-2.506	13083	0.01222	0.6607	0.03208	0.1429	0.5095	0.3703
	17:43794286	rs75310534	17	43794286	t	c	-0.0223	0.009	-2.486	13083	0.01291	0.6582	0.03433	0.1412	0.5113	0.3766
	17:43794828	rs111511018	17	43794828	t	c	0.0227	0.009	2.531	13083	0.01139	0.6664	0.03136	0.1383	0.515	0.3691
	17:43795238	rs76007856	17	43795238	a	g	-0.0225	0.009	-2.509	13079	0.01211	0.6722	0.03853	0.122	0.4985	0.4049
	17:43795573	rs111415173	17	43795573	t	c	-0.0225	0.009	-2.506	13084	0.01222	0.6641	0.03235	0.1413	0.5062	0.3672
	17:43795634	rs113991678	17	43795634	t	c	-0.0223	0.009	-2.486	13084	0.01291	0.6644	0.03392	0.1457	0.5219	0.3673
	17:43795768	rs112995313	17	43795768	t	c	0.0225	0.009	2.503	13081	0.0123	0.675	0.03271	0.1442	0.5133	0.3684
	17:43795859	rs111985258	17	43795859	a	g	0.0225	0.009	2.508	13084	0.01215	0.6589	0.02934	0.1456	0.4859	0.3404
	17:43796396	rs569755890	17	43796396	t	tg	-0.0227	0.009	-2.523	13082	0.01164	0.6571	0.03144	0.1389	0.5108	0.3825
	17:43796541	rs1880750	17	43796541	a	t	-0.0226	0.009	-2.52	13083	0.01173	0.6681	0.03193	0.1399	0.5064	0.3798
	17:43797087	rs56167344	17	43797087	a	t	0.0224	0.009	2.488	13078	0.01286	0.6719	0.03649	0.138	0.5059	0.3922
	17:43797157	rs531160164	17	43797157	t	ta	-0.0227	0.009	-2.524	13082	0.01161	0.6589	0.03197	0.1364	0.5063	0.3817
	17:43797246	rs56046792	17	43797246	t	c	-0.0224	0.009	-2.49	13083	0.01279	0.6643	0.03434	0.1424	0.5163	0.383
	17:43798015	rs56323722	17	43798015	a	c	0.0227	0.009	2.53	13081	0.01142	0.6763	0.03151	0.1403	0.5072	0.3818
	17:43798160	rs55989971	17	43798160	a	g	-0.0226	0.009	-2.52	13083	0.01173	0.6681	0.03193	0.1399	0.5064	0.3798
	17:43798401	rs62056946	17	43798401	a	g	-0.0226	0.009	-2.52	13083	0.01173	0.6681	0.03193	0.1399	0.5064	0.3798
	17:43798546	rs75403953	17	43798546	a	g	0.0226	0.009	2.52	13083	0.01173	0.6681	0.03193	0.1399	0.5064	0.3798
	17:43798584	rs563837504	17	43798584	ca	c	0.0226	0.009	2.52	13083	0.01173	0.6681	0.03193	0.1399	0.5064	0.3798
	17:43798775	rs62054372	17	43798775	c	g	-0.0226	0.009	-2.52	13083	0.01173	0.6681	0.03193	0.1399	0.5064	0.3798
	17:43798784	rs1035819725	17	43798784	a	agag	0.0226	0.009	2.51	13079	0.01208	0.6659	0.03062	0.1508	0.5284	0.3708
	17:43798790	rs201758601	17	43798790	t	tttc	-0.023	0.009	-2.56	13082	0.01046	0.6756	0.03162	0.1291	0.4983	0.3969
	17:43798902	rs55838058	17	43798902	t	c	-0.0227	0.009	-2.523	13084	0.01165	0.6662	0.0318	0.1394	0.5083	0.3796
	17:43798903	rs56062621	17	43798903	a	g	0.0227	0.009	2.523	13084	0.01165	0.6662	0.0318	0.1394	0.5083	0.3796
	17:43799033	rs55962674	17	43799033	t	c	-0.0227	0.009	-2.523	13084	0.01165	0.6662	0.0318	0.1394	0.5083	0.3796
	17:43799048	rs55896111	17	43799048	a	g	-0.0227	0.009	-2.523	13084	0.01165	0.6662	0.0318	0.1394	0.5083	0.3796
	17:43799052	rs55787734	17	43799052	a	g	0.0226	0.009	2.511	13084	0.01202	0.6792	0.03395	0.1383	0.5038	0.3952
	17:43799509	rs55653963	17	43799509	a	c	0.0224	0.009	2.492	13084	0.0127	0.6624	0.0342	0.1419	0.5182	0.3827
	17:43799667	rs62054378	17	43799667	a	c	-0.0227	0.009	-2.523	13084	0.01165	0.6662	0.0318	0.1394	0.5083	0.3796
	17:43799804	rs77819001	17	43799804	a	c	-0.0227	0.009	-2.523	13084	0.01165	0.6662	0.0318	0.1394	0.5083	0.3796
	17:43799810	rs76667867	17	43799810	c	g	-0.0227	0.009	-2.523	13084	0.01165	0.6662	0.0318	0.1394	0.5083	0.3796
	17:43800351	rs17563433	17	43800351	a	c	0.0227	0.009	2.523	13084	0.01165	0.6662	0.0318	0.1394	0.5083	0.3796
	17:43800404	rs77370070	17	43800404	t	g	0.0227	0.009	2.523	13084	0.01165	0.6662	0.0318	0.1394	0.5083	0.3796
	17:43800987	rs62054380	17	43800987	a	c	-0.0227	0.009	-2.523	13084	0.01165	0.6662	0.0318	0.1394	0.5083	0.3796
	17:43801092	rs112570965	17	43801092	t	c	0.0227	0.009	2.523	13084	0.01165	0.6662	0.0318	0.1394	0.5083	0.3796
	17:43801185	rs62054381	17	43801185	a	g	0.0232	0.009	2.58	13084	0.009875	0.6843	0.02708	0.1504	0.5538	0.4054
	17:43801593	rs17649019	17	43801593	a	g	-0.0227	0.009	-2.522	13083	0.01169	0.6716	0.03239	0.1383	0.5036	0.3833
	17:43801695	rs17563501	17	43801695	t	c	-0.0227	0.009	-2.523	13084	0.01165	0.6662	0.0318	0.1394	0.5083	0.3796
	17:43802525	rs62054382	17	43802525	t	c	-0.0225	0.009	-2.508	13084	0.01214	0.6708	0.03254	0.1415	0.5079	0.3714
	17:43802907	rs62054383	17	43802907	t	c	0.0225	0.009	2.508	13085	0.01214	0.6622	0.03222	0.1408	0.5081	0.3669
	17:43802971	rs10514879	17	43802971	t	c	-0.0226	0.009	-2.516	13083	0.01186	0.6761	0.03586	0.1347	0.5328	0.3783
	17:43803773	rs55920545	17	43803773	a	ag	0.023	0.009	2.555	13077	0.01062	0.6364	0.02859	0.1335	0.518	0.3697
	17:43803788	rs56280222	17	43803788	t	c	0.0226	0.009	2.51	13083	0.01207	0.6575	0.03037	0.146	0.5192	0.3575
	17:43804306	rs62054384	17	43804306	t	c	0.023	0.009	2.562	13075	0.01041	0.6248	0.02795	0.1405	0.5314	0.4071
	17:43804389	rs56205560	17	43804389	a	t	-0.0225	0.009	-2.508	13085	0.01214	0.6622	0.03222	0.1408	0.5081	0.3669
	17:43804619	rs56380663	17	43804619	t	c	-0.0225	0.009	-2.508	13085	0.01214	0.6622	0.03222	0.1408	0.5081	0.3669
	17:43805525	rs62054387	17	43805525	a	c	0.0225	0.009	2.502	13084	0.01234	0.6299	0.03382	0.1374	0.5307	0.3802
	17:43805590	rs62054388	17	43805590	t	c	-0.0228	0.009	-2.533	13084	0.01131	0.6337	0.03144	0.135	0.5206	0.377
	17:43806015	rs4401083	17	43806015	a	g	-0.0229	0.009	-2.554	13081	0.01065	0.6324	0.0303	0.1318	0.5249	0.3789
	17:43806264	rs1880752	17	43806264	t	c	-0.0228	0.009	-2.533	13084	0.01131	0.6337	0.03144	0.135	0.5206	0.377
	17:43806451	rs4617909	17	43806451	t	c	-0.0228	0.009	-2.539	13082	0.01111	0.6239	0.03109	0.1317	0.5174	0.3793
	17:43806925	rs2902662	17	43806925	a	g	-0.0226	0.009	-2.512	13083	0.01202	0.62	0.03255	0.1375	0.5365	0.3718
	17:43807063	rs2864087	17	43807063	t	c	-0.0229	0.009	-2.547	13083	0.01087	0.6436	0.03072	0.1354	0.5205	0.3796
	17:43807099	rs2902661	17	43807099	a	g	-0.0227	0.009	-2.53	13083	0.01141	0.6232	0.03123	0.1343	0.5239	0.3754
	17:43807113	rs4609899	17	43807113	t	c	-0.0228	0.009	-2.533	13084	0.01131	0.6337	0.03144	0.135	0.5206	0.377
	17:43807134	rs4471726	17	43807134	t	c	0.0228	0.009	2.533	13084	0.01131	0.6337	0.03144	0.135	0.5206	0.377
	17:43807485	rs79226879	17	43807485	t	c	0.0228	0.009	2.533	13084	0.01131	0.6337	0.03144	0.135	0.5206	0.377
	17:43807642	rs76493835	17	43807642	t	g	0.0223	0.009	2.484	13084	0.01299	0.66	0.03426	0.1425	0.5205	0.369
	17:43807955	rs17563599	17	43807955	a	c	0.023	0.009	2.557	13081	0.01057	0.6429	0.03194	0.1227	0.485	0.4021
	17:43808067	rs17649138	17	43808067	a	g	-0.023	0.009	-2.555	13084	0.01061	0.6412	0.03082	0.1284	0.5176	0.3742
	17:43808321	rs62054389	17	43808321	a	g	-0.0228	0.009	-2.533	13084	0.01131	0.6337	0.03144	0.135	0.5206	0.377
	17:43808443	rs62054390	17	43808443	a	c	0.0226	0.009	2.52	13084	0.01173	0.6461	0.0331	0.137	0.5294	0.3688
	17:43808763	rs55947210	17	43808763	a	g	0.0226	0.009	2.518	13082	0.01179	0.6193	0.03164	0.1348	0.5194	0.368
	17:43808945	rs62054392	17	43808945	t	c	-0.0226	0.009	-2.518	13082	0.01179	0.6193	0.03164	0.1348	0.5194	0.368
	17:43809016	rs4390635	17	43809016	t	c	-0.0226	0.009	-2.518	13082	0.01179	0.6193	0.03164	0.1348	0.5194	0.368
	17:43809264	rs62054393	17	43809264	t	g	0.0227	0.009	2.524	13080	0.01162	0.629	0.03229	0.1314	0.5221	0.3613
	17:43809328	rs75986348	17	43809328	a	g	0.0225	0.009	2.507	13079	0.01216	0.638	0.03566	0.1314	0.5046	0.402
	17:43809559	rs895108167	17	43809559	g	gt	-0.0227	0.009	-2.531	13075	0.01137	0.5951	0.03049	0.13	0.5257	0.3578
	17:43810371	rs17649162	17	43810371	c	g	-0.0228	0.009	-2.537	13079	0.01117	0.6179	0.03061	0.1308	0.5021	0.3731
	17:43810608	rs62054394	17	43810608	a	t	-0.0228	0.009	-2.542	13081	0.01103	0.6258	0.0303	0.1316	0.5013	0.3708
	17:43810782	rs113790915	17	43810782	c	g	-0.0228	0.009	-2.541	13078	0.01104	0.6257	0.03036	0.1333	0.5254	0.3698
	17:43810851	rs77807457	17	43810851	c	g	-0.0228	0.009	-2.534	13081	0.01128	0.6244	0.03091	0.1335	0.5209	0.3699
	17:43810873	rs75022332	17	43810873	a	t	0.0228	0.009	2.534	13081	0.01128	0.6244	0.03091	0.1335	0.5209	0.3699
	17:43810896	rs77804065	17	43810896	t	c	-0.0203	0.0089	-2.272	13047	0.02308	0.3892	0.03392	0.1807	0.6214	0.2961
	17:43810902	rs77301847	17	43810902	a	g	0.0228	0.009	2.542	13080	0.01102	0.6468	0.03067	0.1314	0.5028	0.3562
	17:43811060	rs62054395	17	43811060	t	g	0.0228	0.009	2.534	13081	0.01128	0.6244	0.03091	0.1335	0.5209	0.3699
	17:43811072	rs17563683	17	43811072	a	g	0.0228	0.009	2.535	13080	0.01125	0.6301	0.03128	0.1325	0.5198	0.369
	17:43811510	rs62054396	17	43811510	t	c	0.0228	0.009	2.534	13081	0.01128	0.6244	0.03091	0.1335	0.5209	0.3699
	17:43811673	rs17563718	17	43811673	t	c	-0.023	0.009	-2.555	13079	0.01061	0.6409	0.03107	0.1278	0.5189	0.3757
	17:43811792	rs62054397	17	43811792	t	c	-0.0229	0.009	-2.546	13079	0.01088	0.583	0.03168	0.1179	0.5321	0.3799
	17:43811950	rs4569335	17	43811950	a	c	0.0227	0.009	2.532	13080	0.01133	0.6269	0.02974	0.1393	0.521	0.3622
	17:43811990	rs34291957	17	43811990	cttag	c	0.0225	0.009	2.51	13079	0.01207	0.6204	0.03189	0.1365	0.5258	0.3654
	17:43812177	rs1526125	17	43812177	t	c	-0.0228	0.009	-2.534	13081	0.01128	0.6244	0.03091	0.1335	0.5209	0.3699
	17:43812218	rs1526126	17	43812218	t	c	-0.0228	0.009	-2.534	13081	0.01128	0.6244	0.03091	0.1335	0.5209	0.3699
	17:43812398	rs1526127	17	43812398	c	g	0.0228	0.009	2.534	13081	0.01128	0.6244	0.03091	0.1335	0.5209	0.3699
	17:43812599	rs62054398	17	43812599	a	g	0.023	0.009	2.56	13080	0.01047	0.6491	0.02932	0.1337	0.5109	0.3666
	17:43812624	rs62054399	17	43812624	a	g	-0.023	0.009	-2.56	13080	0.01047	0.6491	0.02932	0.1337	0.5109	0.3666
	17:43812649	rs62054400	17	43812649	t	c	0.0227	0.009	2.531	13080	0.01138	0.6233	0.03083	0.1343	0.5251	0.3679
	17:43812684	rs62054411	17	43812684	a	g	0.0228	0.009	2.539	13079	0.01111	0.6277	0.03053	0.1352	0.5251	0.3734
	17:43813002	rs62054412	17	43813002	a	g	-0.0228	0.009	-2.534	13081	0.01128	0.6244	0.03091	0.1335	0.5209	0.3699
	17:43813252	rs17563787	17	43813252	c	g	0.0228	0.009	2.534	13081	0.01128	0.6244	0.03091	0.1335	0.5209	0.3699
	17:43813370	rs62054413	17	43813370	c	g	-0.0228	0.009	-2.534	13081	0.01128	0.6244	0.03091	0.1335	0.5209	0.3699
	17:43813415	rs62054414	17	43813415	a	g	-0.0228	0.009	-2.538	13080	0.01115	0.6263	0.02969	0.1386	0.5259	0.3702
	17:43814370	rs559668878	17	43814370	a	ac	-0.0227	0.009	-2.529	13080	0.01144	0.6186	0.03049	0.1349	0.5275	0.3619
	17:43814427	rs76421814	17	43814427	t	c	0.0225	0.009	2.509	13080	0.0121	0.6124	0.0331	0.1374	0.5505	0.3882
	17:43814930	rs531234794	17	43814930	g	gcgta	-0.0224	0.009	-2.49	13077	0.01278	0.6182	0.03766	0.1175	0.5264	0.3531
	17:43815141	rs56006248	17	43815141	a	g	0.0225	0.009	2.502	13067	0.01234	0.6145	0.03493	0.1348	0.5684	0.366
	17:43815336	rs56298110	17	43815336	a	g	0.0227	0.009	2.531	13076	0.01137	0.6257	0.02833	0.142	0.5035	0.3528
	17:43815713	rs1608955	17	43815713	t	c	-0.0228	0.009	-2.534	13081	0.01128	0.6244	0.03091	0.1335	0.5209	0.3699
	17:43815820	rs1608956	17	43815820	a	t	-0.0228	0.009	-2.534	13081	0.01128	0.6244	0.03091	0.1335	0.5209	0.3699
	17:43815859	rs62054417	17	43815859	a	c	0.0227	0.009	2.522	13080	0.01167	0.6209	0.0318	0.1338	0.5215	0.3689
	17:43816052	rs78440279	17	43816052	t	c	-0.0227	0.009	-2.53	13078	0.01141	0.6275	0.03014	0.1382	0.5228	0.356
	17:43816106	rs75500942	17	43816106	a	c	-0.0227	0.009	-2.53	13078	0.01141	0.6275	0.03014	0.1382	0.5228	0.356
	17:43816306	rs62054418	17	43816306	a	g	-0.0228	0.009	-2.534	13076	0.01127	0.6267	0.03036	0.1363	0.528	0.3587
	17:43816605	rs62054419	17	43816605	a	c	0.0227	0.009	2.53	13078	0.01141	0.6275	0.03014	0.1382	0.5228	0.356
	17:43816655	rs62054420	17	43816655	c	g	0.0229	0.009	2.548	13076	0.01084	0.6563	0.02951	0.1404	0.5174	0.3539
	17:43816657	rs62054421	17	43816657	a	g	-0.0229	0.009	-2.548	13076	0.01084	0.6563	0.02951	0.1404	0.5174	0.3539
	17:43817459	rs17563800	17	43817459	t	c	-0.0227	0.009	-2.53	13078	0.01141	0.6275	0.03014	0.1382	0.5228	0.356
	17:43817557	rs56295996	17	43817557	t	c	-0.0227	0.009	-2.53	13078	0.01141	0.6275	0.03014	0.1382	0.5228	0.356
	17:43817608	rs56384960	17	43817608	a	g	-0.0227	0.009	-2.53	13078	0.01141	0.6275	0.03014	0.1382	0.5228	0.356
	17:43817832	rs56178230	17	43817832	a	g	-0.0228	0.009	-2.537	13077	0.01118	0.6259	0.02931	0.139	0.5271	0.354
	17:43817898	rs80157557	17	43817898	a	g	-0.0228	0.009	-2.537	13077	0.01119	0.6242	0.02967	0.1352	0.499	0.3548
	17:43818160	rs76728632	17	43818160	a	c	0.0227	0.009	2.53	13078	0.01141	0.6275	0.03014	0.1382	0.5228	0.356
	17:43818222	rs17563827	17	43818222	a	c	-0.0226	0.009	-2.518	13078	0.0118	0.6236	0.03055	0.1382	0.5179	0.3511
	17:43818611	rs80072429	17	43818611	a	g	-0.0227	0.009	-2.529	13077	0.01144	0.6196	0.02992	0.1393	0.5271	0.3583
	17:43818657	rs77114624	17	43818657	t	c	0.0226	0.009	2.515	13077	0.0119	0.6261	0.03096	0.1399	0.5198	0.3577
	17:43818690	rs76311426	17	43818690	t	g	-0.0227	0.009	-2.53	13078	0.01141	0.6275	0.03014	0.1382	0.5228	0.356
	17:43818906	rs17563861	17	43818906	a	g	0.0228	0.009	2.533	13077	0.01132	0.6168	0.02967	0.1372	0.5272	0.3586
	17:43818946	rs17563889	17	43818946	a	t	0.0227	0.009	2.53	13078	0.01141	0.6275	0.03014	0.1382	0.5228	0.356
	17:43819384	rs62054424	17	43819384	a	g	-0.0227	0.009	-2.53	13078	0.01141	0.6275	0.03014	0.1382	0.5228	0.356
	17:43819450	rs17563923	17	43819450	a	g	-0.0226	0.009	-2.514	13077	0.01193	0.6195	0.031	0.1388	0.5211	0.3599
	17:43819480	rs62054425	17	43819480	t	c	-0.0227	0.009	-2.53	13078	0.01141	0.6275	0.03014	0.1382	0.5228	0.356
	17:43819597	rs557143084	17	43819597	a	ac	-0.0226	0.009	-2.517	13076	0.01183	0.6181	0.02995	0.1421	0.5272	0.3519
	17:43820741	rs62054426	17	43820741	a	t	0.0227	0.009	2.526	13077	0.01155	0.622	0.0296	0.1423	0.5235	0.3539
	17:43821062	rs62054427	17	43821062	a	g	0.0225	0.009	2.51	13076	0.01208	0.6247	0.03145	0.1401	0.5139	0.3631
	17:43821685	rs74464991	17	43821685	a	c	-0.0225	0.009	-2.504	13077	0.01229	0.6207	0.0318	0.139	0.5095	0.3611
	17:43822398	rs2004260	17	43822398	t	c	0.0225	0.009	2.504	13077	0.01229	0.6207	0.0318	0.139	0.5095	0.3611
	17:43822511	rs62054428	17	43822511	a	g	-0.0224	0.009	-2.494	13072	0.01264	0.6281	0.03321	0.146	0.5423	0.3804
	17:43822769	rs75788861	17	43822769	t	c	-0.0231	0.009	-2.572	13064	0.0101	0.6528	0.0268	0.1368	0.4878	0.3796
	17:43823125	rs62054429	17	43823125	a	g	-0.0225	0.009	-2.504	13071	0.01228	0.5923	0.02964	0.1454	0.5123	0.3723
	17:43823229	rs76171147	17	43823229	t	c	0.0225	0.009	2.5	13076	0.01243	0.6206	0.03207	0.1398	0.5176	0.3567
	17:43823326	rs75643244	17	43823326	a	g	0.0225	0.009	2.504	13077	0.01229	0.6207	0.0318	0.139	0.5095	0.3611
	17:43823880	rs62054431	17	43823880	t	c	-0.0224	0.009	-2.491	13075	0.01274	0.6137	0.03173	0.1422	0.5067	0.3636
	17:43823889	rs62054432	17	43823889	a	c	-0.0224	0.009	-2.491	13075	0.01274	0.6137	0.03173	0.1422	0.5067	0.3636
	17:43824201	rs111497072	17	43824201	a	g	-0.0225	0.009	-2.504	13077	0.01229	0.6207	0.0318	0.139	0.5095	0.3611
	17:43824348	rs62054433	17	43824348	t	c	0.0224	0.009	2.494	13077	0.01263	0.6284	0.0311	0.1488	0.5236	0.3588
	17:43824382	rs62054434	17	43824382	t	g	0.0225	0.009	2.504	13077	0.01229	0.6207	0.0318	0.139	0.5095	0.3611
	17:43824848	rs12150683	17	43824848	a	g	0.0225	0.009	2.504	13077	0.01229	0.6207	0.0318	0.139	0.5095	0.3611
	17:43824908	rs12150332	17	43824908	t	c	-0.0225	0.009	-2.504	13077	0.01229	0.6207	0.0318	0.139	0.5095	0.3611
	17:43825339	rs62054435	17	43825339	c	g	0.0228	0.009	2.533	13073	0.0113	0.6149	0.03273	0.1221	0.5029	0.3651
	17:43825478	rs75715199	17	43825478	a	g	-0.0225	0.009	-2.504	13077	0.01229	0.6207	0.0318	0.139	0.5095	0.3611
	17:43825568	rs62054436	17	43825568	t	c	-0.0225	0.009	-2.504	13077	0.01229	0.6207	0.0318	0.139	0.5095	0.3611
	17:43825576	rs62054437	17	43825576	t	c	0.0225	0.009	2.504	13077	0.01229	0.6207	0.0318	0.139	0.5095	0.3611
	17:43825711	rs62054438	17	43825711	a	c	0.0225	0.009	2.504	13077	0.01229	0.6207	0.0318	0.139	0.5095	0.3611
	17:43825725	rs62054439	17	43825725	t	g	-0.0225	0.009	-2.504	13077	0.01229	0.6207	0.0318	0.139	0.5095	0.3611
	17:43825912	rs17334797	17	43825912	a	g	0.0225	0.009	2.504	13077	0.01229	0.6207	0.0318	0.139	0.5095	0.3611
	17:43826305	rs12150658	17	43826305	a	g	-0.0225	0.009	-2.502	13076	0.01235	0.6216	0.03154	0.1407	0.5121	0.361
	17:43826351	rs12150363	17	43826351	a	g	0.0225	0.009	2.506	13076	0.01221	0.6229	0.03138	0.1409	0.5136	0.3605
	17:43826637	rs12150672	17	43826637	a	g	-0.0227	0.009	-2.532	13075	0.01134	0.6239	0.0297	0.1407	0.514	0.357
	17:43827156	rs1189445646	17	43827156	g	ga	-0.0224	0.009	-2.494	13075	0.01264	0.6107	0.03173	0.1381	0.5009	0.3458
	17:43827209	rs17334894	17	43827209	a	g	-0.0225	0.009	-2.505	13076	0.01226	0.6228	0.03223	0.1368	0.5077	0.3563
	17:43827244	rs17334923	17	43827244	t	c	-0.0223	0.009	-2.482	13070	0.01305	0.5268	0.03003	0.132	0.5485	0.3346
	17:43827391	rs62054440	17	43827391	c	g	-0.0225	0.009	-2.505	13076	0.01226	0.6228	0.03223	0.1368	0.5077	0.3563
	17:43827431	rs12150451	17	43827431	a	g	0.0224	0.009	2.491	13074	0.01274	0.6373	0.03283	0.1456	0.5149	0.3501
	17:43827471	rs12150048	17	43827471	c	g	-0.0225	0.009	-2.505	13076	0.01226	0.6228	0.03223	0.1368	0.5077	0.3563
	17:43827508	rs12150455	17	43827508	a	g	0.0225	0.009	2.505	13076	0.01226	0.6228	0.03223	0.1368	0.5077	0.3563
	17:43828221	rs12150604	17	43828221	a	t	-0.0226	0.009	-2.515	13075	0.0119	0.6336	0.03196	0.1371	0.5016	0.3608
	17:43828617	rs17334944	17	43828617	a	g	-0.0225	0.009	-2.503	13076	0.01232	0.5942	0.03166	0.1338	0.5098	0.3624
	17:43828698	rs17426064	17	43828698	t	c	-0.0224	0.009	-2.497	13075	0.01252	0.5868	0.03205	0.1345	0.5206	0.361
	17:43828764	rs79172804	17	43828764	a	g	-0.0265	0.004	-6.617	56043	3.094e-11	0.5807	5.078e-05	0.0006927	0.3312	0.05636
	17:43828935	rs17426106	17	43828935	c	g	-0.0226	0.009	-2.514	13074	0.01194	0.6265	0.03199	0.1333	0.4907	0.3551
	17:43829353	rs62054442	17	43829353	a	g	0.0225	0.009	2.507	13070	0.01219	0.5532	0.02761	0.1448	0.5248	0.3501
	17:43830382	rs35879086	17	43830382	a	g	-0.0225	0.009	-2.508	13070	0.01214	0.6508	0.03027	0.1418	0.4926	0.3427
	17:43830640	rs62055868	17	43830640	t	c	-0.0225	0.009	-2.508	13072	0.01214	0.6493	0.03028	0.1416	0.4902	0.3455
	17:43830685	rs62055869	17	43830685	a	g	-0.0225	0.009	-2.508	13072	0.01214	0.6493	0.03028	0.1416	0.4902	0.3455
	17:43830938	rs17426174	17	43830938	c	g	-0.0224	0.009	-2.492	13072	0.01269	0.6416	0.03187	0.1375	0.4757	0.345
	17:43831112	rs62055871	17	43831112	a	g	-0.0222	0.009	-2.465	13064	0.0137	0.6264	0.03249	0.1434	0.4822	0.349
	17:43832115	rs55645418	17	43832115	a	g	0.0222	0.009	2.473	13072	0.0134	0.6581	0.03463	0.1388	0.4874	0.3475
	17:43832337	rs35631660	17	43832337	a	g	0.022	0.009	2.449	13064	0.01431	0.6291	0.0339	0.1468	0.4927	0.3572
	17:43832367	rs17426195	17	43832367	a	g	-0.0224	0.009	-2.492	13072	0.01269	0.6416	0.03187	0.1375	0.4757	0.345
	17:43832618	rs35282504	17	43832618	a	g	-0.0224	0.009	-2.492	13072	0.01269	0.6416	0.03187	0.1375	0.4757	0.345
	17:43832864	rs62055875	17	43832864	t	c	0.0224	0.009	2.492	13072	0.01269	0.6416	0.03187	0.1375	0.4757	0.345
	17:43832940	rs62055876	17	43832940	a	g	0.0223	0.009	2.474	13056	0.01336	0.8271	0.0386	0.1523	0.4368	0.3591
	17:43833824	rs36047693	17	43833824	c	g	-0.0223	0.009	-2.479	13071	0.01317	0.6464	0.03225	0.142	0.4821	0.3267
	17:43833921	rs34195569	17	43833921	a	g	-0.0224	0.009	-2.492	13072	0.01269	0.6416	0.03187	0.1375	0.4757	0.345
	17:43833981	rs34579278	17	43833981	a	g	0.0224	0.009	2.492	13072	0.01269	0.6416	0.03187	0.1375	0.4757	0.345
	17:43834074	rs34211253	17	43834074	c	g	0.0225	0.009	2.501	13072	0.01239	0.6253	0.03258	0.13	0.4732	0.3569
	17:43834314	rs34008514	17	43834314	a	g	0.0226	0.009	2.513	13071	0.01196	0.6587	0.03074	0.1372	0.4695	0.3482
	17:43834482	rs12943085	17	43834482	a	g	-0.0226	0.009	-2.513	13071	0.01196	0.6701	0.03043	0.1404	0.4672	0.3412
	17:43834873	rs11079716	17	43834873	a	g	-0.0226	0.009	-2.518	13071	0.01179	0.6665	0.03023	0.1378	0.4663	0.3419
	17:43834970	rs7350923	17	43834970	t	c	-0.0228	0.009	-2.542	13070	0.01101	0.667	0.03091	0.1312	0.4725	0.3601
	17:43835351	rs11079717	17	43835351	t	c	0.0224	0.009	2.492	13072	0.01269	0.6416	0.03187	0.1375	0.4757	0.345
	17:43835854	rs62055878	17	43835854	a	c	-0.0225	0.009	-2.504	13071	0.01228	0.6476	0.03165	0.1355	0.4787	0.3457
	17:43836051	rs76669427	17	43836051	a	t	-0.022	0.009	-2.446	13069	0.01446	0.5997	0.03035	0.1491	0.5606	0.302
	17:43836109	rs143196316	17	43836109	a	aatt	0.024	0.009	2.663	13044	0.007746	0.7888	0.02842	0.1171	0.4335	0.3806
	17:43836191	rs74514268	17	43836191	a	g	-0.0223	0.009	-2.487	13076	0.01289	0.6644	0.03362	0.1417	0.5068	0.3514
	17:43836578	rs62055879	17	43836578	a	g	-0.0226	0.009	-2.512	13077	0.01201	0.6695	0.03181	0.1385	0.4846	0.3545
	17:43836673	rs12948216	17	43836673	t	c	-0.0224	0.009	-2.493	13077	0.01266	0.6708	0.03364	0.1392	0.4982	0.352
	17:43836920	rs56013908	17	43836920	t	c	0.0226	0.009	2.512	13077	0.01201	0.6695	0.03181	0.1385	0.4846	0.3545
	17:43837091	rs56168907	17	43837091	t	c	0.0226	0.009	2.512	13077	0.01201	0.6695	0.03181	0.1385	0.4846	0.3545
	17:43837115	rs55747440	17	43837115	a	g	0.0226	0.009	2.512	13077	0.01201	0.6695	0.03181	0.1385	0.4846	0.3545
	17:43837237	rs55801356	17	43837237	a	g	0.0226	0.009	2.512	13077	0.01201	0.6695	0.03181	0.1385	0.4846	0.3545
	17:43837446	rs62055883	17	43837446	c	g	0.0226	0.009	2.512	13077	0.01201	0.6695	0.03181	0.1385	0.4846	0.3545
	17:43837567	rs62055884	17	43837567	t	c	-0.0226	0.009	-2.512	13077	0.01201	0.6695	0.03181	0.1385	0.4846	0.3545
	17:43837782	rs79882507	17	43837782	a	g	0.0226	0.009	2.512	13077	0.01201	0.6695	0.03181	0.1385	0.4846	0.3545
	17:43838014	rs62055885	17	43838014	a	g	0.0226	0.009	2.512	13077	0.01201	0.6695	0.03181	0.1385	0.4846	0.3545
	17:43838071	rs28439278	17	43838071	t	c	-0.0226	0.009	-2.512	13077	0.01201	0.6695	0.03181	0.1385	0.4846	0.3545
	17:43838482	rs12150621	17	43838482	t	g	-0.0227	0.009	-2.527	13077	0.0115	0.67	0.0315	0.1347	0.4777	0.3608
	17:43838678	rs62055886	17	43838678	a	g	-0.0226	0.009	-2.512	13077	0.01201	0.6695	0.03181	0.1385	0.4846	0.3545
	17:43838710	rs62055887	17	43838710	t	c	0.0226	0.009	2.511	13076	0.01204	0.6716	0.03245	0.1366	0.4896	0.3526
	17:43838720	rs62055888	17	43838720	t	c	-0.023	0.0091	-2.543	13039	0.01099	0.6843	0.0261	0.1498	0.5611	0.2653
	17:43838919	rs62055889	17	43838919	a	g	-0.0226	0.009	-2.512	13077	0.01201	0.6695	0.03181	0.1385	0.4846	0.3545
	17:43839150	rs1169126891	17	43839150	a	at	-0.023	0.009	-2.554	13056	0.01065	0.7412	0.03126	0.1618	0.5469	0.4376
	17:43839253	rs71375313	17	43839253	a	g	-0.0229	0.009	-2.55	13069	0.01076	0.6636	0.02706	0.1457	0.4969	0.3455
	17:43839951	rs11079718	17	43839951	a	t	0.0224	0.009	2.496	13063	0.01258	0.6926	0.03178	0.1554	0.5194	0.3483
	17:43840006	rs11079719	17	43840006	t	g	0.022	0.009	2.452	13062	0.01421	0.6936	0.03935	0.14	0.4995	0.3522
	17:43840016	rs11079720	17	43840016	a	g	-0.022	0.009	-2.446	13065	0.01443	0.6474	0.03437	0.1576	0.5869	0.3211
	17:43840107	rs11079721	17	43840107	a	c	-0.0215	0.009	-2.393	13066	0.0167	0.6275	0.04057	0.1505	0.5509	0.3607
	17:43840681	rs62055890	17	43840681	t	c	-0.0222	0.009	-2.477	13079	0.01326	0.6755	0.03446	0.1488	0.5103	0.3633
	17:43840726	rs113123652	17	43840726	ctt	c	-0.0228	0.009	-2.538	13065	0.01116	0.6601	0.03105	0.13	0.4792	0.3812
	17:43840864	rs77849344	17	43840864	a	g	-0.0223	0.009	-2.485	13081	0.01297	0.674	0.03383	0.1459	0.4999	0.361
	17:43840899	rs74918686	17	43840899	c	g	-0.0223	0.009	-2.485	13081	0.01297	0.674	0.03383	0.1459	0.4999	0.361
	17:43840935	rs79545140	17	43840935	t	c	0.0221	0.009	2.46	13078	0.0139	0.6919	0.03673	0.1494	0.4793	0.3698
	17:43841356	rs1245034045	17	43841356	ctt	c	0.0216	0.009	2.398	13044	0.01647	0.6621	0.03259	0.2024	0.6744	0.2943
	17:43841571	rs56369036	17	43841571	a	t	-0.0223	0.009	-2.486	13080	0.01291	0.6744	0.03395	0.1454	0.505	0.3613
	17:43841729	rs11079723	17	43841729	t	c	0.0222	0.009	2.469	13082	0.01354	0.6687	0.03462	0.1472	0.4985	0.3591
	17:43841912	rs11079724	17	43841912	t	c	-0.0222	0.009	-2.475	13081	0.01332	0.6636	0.03364	0.1476	0.5005	0.3517
	17:43842462	rs55707339	17	43842462	t	c	0.0223	0.009	2.484	13079	0.01298	0.6812	0.03336	0.1504	0.4947	0.3574
	17:43842494	rs62055893	17	43842494	a	g	0.0222	0.009	2.475	13081	0.01332	0.6636	0.03364	0.1476	0.5005	0.3517
	17:43843395	rs75257002	17	43843395	t	c	-0.022	0.009	-2.448	13065	0.01436	0.673	0.03401	0.1648	0.4939	0.3725
	17:43843943	rs62055894	17	43843943	a	g	-0.0223	0.009	-2.486	13080	0.01291	0.6788	0.03416	0.1436	0.4975	0.3578
	17:43844044	rs62055895	17	43844044	a	g	0.0223	0.009	2.486	13080	0.01291	0.6788	0.03416	0.1436	0.4975	0.3578
	17:43844201	rs62055896	17	43844201	t	c	-0.0223	0.009	-2.486	13080	0.01291	0.6788	0.03416	0.1436	0.4975	0.3578
	17:43844486	rs55725840	17	43844486	a	t	-0.0224	0.009	-2.489	13079	0.01283	0.6856	0.03387	0.1443	0.4902	0.3542
	17:43844559	rs56194509	17	43844559	t	g	0.0225	0.009	2.509	13078	0.0121	0.6848	0.03327	0.1402	0.4914	0.3616
	17:43844560	rs55657917	17	43844560	t	g	0.0225	0.009	2.509	13078	0.0121	0.6848	0.03327	0.1402	0.4914	0.3616
	17:43844798	rs56082319	17	43844798	a	g	-0.0219	0.009	-2.441	13075	0.01464	0.6381	0.03365	0.1568	0.5267	0.3443
	17:43844859	rs56109643	17	43844859	a	g	0.0223	0.009	2.481	13079	0.0131	0.6914	0.03557	0.1441	0.5014	0.3646
	17:43844977	rs62055899	17	43844977	a	t	-0.0223	0.009	-2.486	13080	0.01291	0.6788	0.03416	0.1436	0.4975	0.3578
	17:43845002	rs62055900	17	43845002	c	g	0.0226	0.009	2.517	13079	0.01185	0.6619	0.0314	0.1435	0.5074	0.3784
	17:43845041	rs62055901	17	43845041	a	g	-0.0224	0.009	-2.488	13075	0.01283	0.6601	0.03248	0.1461	0.4992	0.3506
	17:43846668	rs62055903	17	43846668	a	c	-0.0223	0.009	-2.486	13080	0.01291	0.6788	0.03416	0.1436	0.4975	0.3578
	17:43846820	rs111374028	17	43846820	a	g	-0.0223	0.009	-2.486	13080	0.01291	0.6788	0.03416	0.1436	0.4975	0.3578
	17:43847039	rs113934115	17	43847039	t	c	-0.0223	0.009	-2.476	13077	0.0133	0.6945	0.03362	0.1506	0.4715	0.3807
	17:43847095	rs113762994	17	43847095	t	c	-0.0224	0.009	-2.495	13079	0.0126	0.673	0.03331	0.1403	0.4873	0.3548
	17:43847374	rs62055928	17	43847374	a	g	-0.0223	0.009	-2.488	13079	0.01286	0.6816	0.03469	0.1422	0.4946	0.3624
	17:43847741	rs56268325	17	43847741	t	c	0.0223	0.009	2.486	13080	0.01291	0.6788	0.03416	0.1436	0.4975	0.3578
	17:43847868	rs56070245	17	43847868	t	c	0.0224	0.009	2.492	13079	0.0127	0.6896	0.03446	0.1437	0.4987	0.3648
	17:43847912	rs56387266	17	43847912	t	c	0.0224	0.009	2.492	13079	0.0127	0.6896	0.03446	0.1437	0.4987	0.3648
	17:43848181	rs34303488	17	43848181	t	c	-0.0224	0.009	-2.495	13069	0.0126	0.6569	0.03241	0.1424	0.4618	0.3792
	17:43848412	rs62055932	17	43848412	a	g	0.0229	0.009	2.545	13061	0.01092	0.6709	0.02623	0.1315	0.427	0.3131
	17:43848461	rs62055933	17	43848461	a	g	-0.0226	0.009	-2.511	13080	0.01204	0.6706	0.03179	0.1405	0.5134	0.3619
	17:43848638	rs62055934	17	43848638	a	g	-0.0218	0.009	-2.422	13051	0.01542	0.6912	0.03667	0.175	0.558	0.3803
	17:43848646	rs67038745	17	43848646	a	ag	-0.0229	0.009	-2.546	13042	0.01089	0.7175	0.03328	0.1573	0.6567	0.4131
	17:43848750	rs62055935	17	43848750	t	c	0.0237	0.009	2.632	13060	0.008497	0.6616	0.02699	0.1234	0.4758	0.3993
	17:43848761	rs62055936	17	43848761	a	t	-0.0236	0.009	-2.623	13067	0.008709	0.6926	0.02774	0.1288	0.4664	0.4165
	17:43848968	rs62055937	17	43848968	t	g	-0.0192	0.009	-2.121	13001	0.03394	0.5147	0.04053	0.1973	0.4569	0.2309
	17:43849327	rs76294809	17	43849327	a	g	-0.0219	0.009	-2.432	13069	0.015	0.6878	0.03663	0.1678	0.5594	0.3634
	17:43849366	rs75916678	17	43849366	t	c	0.0225	0.009	2.501	13052	0.01238	0.7514	0.03466	0.1468	0.4234	0.3996
	17:43849415	rs79730878	17	43849415	t	c	0.0213	0.0089	2.375	12986	0.01754	0.8329	0.09478	0.08879	0.4369	0.5043
	17:43849572	rs1320014134	17	43849572	a	at	-0.0221	0.009	-2.462	13070	0.0138	0.6109	0.03233	0.1459	0.5336	0.3473
	17:43849656	rs62055938	17	43849656	a	c	-0.0222	0.009	-2.474	13079	0.01337	0.68	0.03366	0.1486	0.4931	0.3481
	17:43849787	rs62055939	17	43849787	a	t	0.0224	0.009	2.49	13080	0.01278	0.6653	0.03226	0.1447	0.4842	0.3532
	17:43849896	rs62055940	17	43849896	a	g	0.0222	0.009	2.469	13079	0.01353	0.6469	0.0311	0.1476	0.4607	0.3383
	17:43850519	rs76885724	17	43850519	t	c	-0.0223	0.009	-2.482	13085	0.01306	0.6515	0.03377	0.1391	0.4836	0.3575
	17:43850966	rs62055942	17	43850966	a	g	0.0222	0.009	2.466	13081	0.01365	0.6229	0.03398	0.1357	0.4674	0.354
	17:43851018	rs62055943	17	43851018	t	c	0.0224	0.009	2.494	13083	0.01264	0.6363	0.03376	0.1304	0.4594	0.3719
	17:43851209	rs113246445	17	43851209	a	at	0.0223	0.009	2.485	13083	0.01295	0.648	0.03253	0.1409	0.4793	0.3515
	17:43851851	rs62055945	17	43851851	a	g	-0.0219	0.009	-2.442	13082	0.01461	0.6412	0.036	0.1425	0.4605	0.3502
	17:43851971	rs62055946	17	43851971	a	c	-0.0222	0.009	-2.471	13079	0.01348	0.6414	0.03377	0.138	0.4849	0.3263
	17:43852605	rs62055947	17	43852605	t	c	-0.0219	0.009	-2.434	13083	0.01492	0.662	0.0329	0.1602	0.4453	0.3457
	17:43852621	rs62055948	17	43852621	t	c	0.0221	0.009	2.46	13084	0.01389	0.6388	0.03222	0.145	0.4547	0.3447
	17:43852733	rs113871181	17	43852733	a	g	-0.0223	0.009	-2.477	13052	0.01324	0.6259	0.03277	0.1488	0.4892	0.3799
	17:43852742	rs111370985	17	43852742	t	c	0.0228	0.009	2.536	13051	0.01121	0.6551	0.03453	0.1259	0.4804	0.4063
	17:43853109	rs55787105	17	43853109	a	g	-0.0224	0.009	-2.495	13084	0.0126	0.6568	0.03297	0.1394	0.481	0.3643
	17:43853133	rs62055950	17	43853133	t	c	0.0223	0.009	2.482	13085	0.01306	0.6515	0.03377	0.1391	0.4836	0.3575
	17:43853235	rs56043078	17	43853235	t	g	0.0224	0.009	2.495	13083	0.01259	0.6674	0.0334	0.1396	0.4814	0.3685
	17:43853457	rs77965652	17	43853457	a	g	0.0223	0.009	2.482	13085	0.01306	0.6515	0.03377	0.1391	0.4836	0.3575
	17:43853526	rs55849949	17	43853526	a	g	0.0223	0.009	2.482	13085	0.01306	0.6515	0.03377	0.1391	0.4836	0.3575
	17:43853922	rs56303031	17	43853922	a	g	-0.0219	0.009	-2.435	13083	0.0149	0.6803	0.04164	0.1324	0.4907	0.3707
	17:43854267	rs55991914	17	43854267	t	c	-0.0223	0.009	-2.482	13085	0.01306	0.6515	0.03377	0.1391	0.4836	0.3575
	17:43854340	rs62055955	17	43854340	a	g	0.0225	0.009	2.505	13083	0.01225	0.649	0.03271	0.1349	0.4804	0.367
	17:43854449	rs62055956	17	43854449	t	c	-0.0228	0.009	-2.535	13082	0.01124	0.6599	0.03068	0.1328	0.4788	0.3641
	17:43854536	rs62055957	17	43854536	a	c	-0.0226	0.009	-2.513	13083	0.01197	0.6274	0.03071	0.1322	0.4684	0.3619
	17:43855228	rs4074462	17	43855228	t	g	-0.0224	0.009	-2.491	13060	0.01276	0.671	0.03546	0.1178	0.468	0.3218
	17:43855501	rs544928193	17	43855501	a	ac	-0.0229	0.009	-2.541	13073	0.01104	0.6501	0.02689	0.1447	0.4776	0.3377
	17:43856639	rs62057061	17	43856639	c	g	0.0222	0.009	2.475	13083	0.01332	0.6481	0.03447	0.1384	0.4894	0.3557
	17:43856710	rs62057062	17	43856710	a	g	-0.0223	0.009	-2.482	13085	0.01306	0.6515	0.03377	0.1391	0.4836	0.3575
	17:43856730	rs62057063	17	43856730	t	c	-0.0224	0.009	-2.49	13084	0.01278	0.643	0.03243	0.1398	0.486	0.3551
	17:43857033	rs62057064	17	43857033	t	c	-0.0223	0.009	-2.482	13085	0.01306	0.6515	0.03377	0.1391	0.4836	0.3575
	17:43857129	rs76830096	17	43857129	a	c	0.0223	0.009	2.482	13085	0.01306	0.6515	0.03377	0.1391	0.4836	0.3575
	17:43857989	rs111433752	17	43857989	t	g	0.0223	0.009	2.48	13084	0.01315	0.6527	0.0333	0.1427	0.4824	0.3559
	17:43857990	rs111664122	17	43857990	t	c	0.0222	0.009	2.475	13080	0.01332	0.6275	0.03199	0.1485	0.5099	0.3446
	17:43858187	rs62057065	17	43858187	t	g	-0.0223	0.009	-2.482	13085	0.01306	0.6515	0.03377	0.1391	0.4836	0.3575
	17:43858307	rs62057066	17	43858307	t	c	0.0223	0.009	2.482	13085	0.01306	0.6515	0.03377	0.1391	0.4836	0.3575
	17:43858326	rs62057067	17	43858326	t	c	-0.0223	0.009	-2.482	13085	0.01306	0.6515	0.03377	0.1391	0.4836	0.3575
	17:43858482	rs78917495	17	43858482	t	c	-0.0225	0.009	-2.502	13079	0.01235	0.662	0.03249	0.1407	0.4917	0.3613
	17:43858629	rs62057068	17	43858629	a	g	0.0223	0.009	2.482	13085	0.01306	0.6515	0.03377	0.1391	0.4836	0.3575
	17:43859065	rs62057069	17	43859065	t	c	0.0223	0.009	2.482	13085	0.01306	0.6515	0.03377	0.1391	0.4836	0.3575
	17:43859640	rs62057070	17	43859640	a	g	0.0224	0.009	2.49	13084	0.01279	0.6479	0.03247	0.1395	0.4749	0.3544
	17:43859691	rs62057071	17	43859691	c	g	0.0223	0.009	2.482	13085	0.01306	0.6515	0.03377	0.1391	0.4836	0.3575
	17:43859929	rs145503157	17	43859929	cacg	c	-0.0224	0.009	-2.497	13082	0.01253	0.6268	0.03028	0.1409	0.4783	0.3444
	17:43861117	rs62057073	17	43861117	t	c	-0.0222	0.009	-2.469	13085	0.01355	0.6421	0.03316	0.1422	0.4711	0.3479
	17:43871982	rs56319902	17	43871982	t	c	-0.0229	0.009	-2.552	13084	0.01071	0.6605	0.03733	0.1167	0.4761	0.4273
	17:43872228	rs55943044	17	43872228	a	g	-0.0229	0.009	-2.552	13084	0.01071	0.6605	0.03733	0.1167	0.4761	0.4273
	17:43879308	rs80184151	17	43879308	a	g	0.0222	0.009	2.468	13085	0.0136	0.6342	0.03585	0.1337	0.4943	0.3427
	17:43881790	rs17689378	17	43881790	t	c	-0.0222	0.009	-2.468	13085	0.0136	0.6342	0.03585	0.1337	0.4943	0.3427
	17:43885291	rs62057101	17	43885291	a	g	-0.0222	0.009	-2.472	13084	0.01345	0.6353	0.03532	0.1349	0.496	0.3445
	17:43887480	rs62057103	17	43887480	t	c	0.0209	0.009	2.329	13047	0.01985	0.6276	0.04178	0.1672	0.4801	0.3441
	17:43892784	rs55915917	17	43892784	t	g	0.0207	0.009	2.31	13060	0.0209	0.5911	0.03693	0.1733	0.427	0.3279
	17:43892788	rs55668363	17	43892788	a	g	-0.0215	0.009	-2.394	13083	0.01667	0.6417	0.04087	0.1488	0.4582	0.3497
	17:43892973	rs17689471	17	43892973	t	c	0.0213	0.009	2.369	13083	0.01782	0.6455	0.04425	0.1466	0.46	0.3409
	17:43893146	rs67297711	17	43893146	cccagttcagtgtgt	c	0.0216	0.009	2.409	13078	0.01602	0.6948	0.03973	0.1555	0.4462	0.3406
	17:43893259	rs117365970	17	43893259	a	g	-0.0211	0.009	-2.349	13082	0.01882	0.612	0.04434	0.1376	0.4493	0.3006
	17:43893260	rs117646503	17	43893260	t	c	0.0214	0.009	2.388	13082	0.01695	0.6154	0.04225	0.1353	0.4726	0.3183
	17:43893403	rs17762769	17	43893403	a	g	-0.0215	0.009	-2.395	13083	0.01661	0.6368	0.04382	0.1384	0.4556	0.3527
	17:43893716	rs8072451	17	43893716	t	c	-0.0212	0.009	-2.365	13079	0.01804	0.6787	0.04833	0.1447	0.4756	0.3616
	17:43893751	rs8073146	17	43893751	a	g	0.0212	0.009	2.365	13079	0.01804	0.6787	0.04833	0.1447	0.4756	0.3616
	17:43894102	rs28364025	17	43894102	t	c	0.0217	0.009	2.421	13079	0.01549	0.6872	0.04313	0.1415	0.4761	0.3352
	17:43894159	rs28364023	17	43894159	t	c	-0.0217	0.009	-2.414	13083	0.01576	0.6583	0.04187	0.1416	0.4621	0.3492
	17:43894485	rs55757142	17	43894485	g	ga	0.0216	0.009	2.409	13077	0.01598	0.6963	0.04017	0.1522	0.4122	0.3559
	17:43894510	rs55779147	17	43894510	a	g	-0.0213	0.009	-2.37	13082	0.01777	0.6738	0.04528	0.1543	0.4785	0.3527
	17:43894547	rs56357543	17	43894547	t	c	-0.0216	0.009	-2.408	13085	0.01603	0.6588	0.04213	0.1437	0.4681	0.3496
	17:43894609	rs56099546	17	43894609	a	g	0.0215	0.009	2.402	13084	0.01633	0.6452	0.04185	0.1441	0.4692	0.3461
	17:43894990	rs739645	17	43894990	t	g	0.0215	0.009	2.402	13084	0.01633	0.6452	0.04185	0.1441	0.4692	0.3461
	17:43895008	rs739644	17	43895008	c	g	0.0215	0.009	2.402	13084	0.01633	0.6452	0.04185	0.1441	0.4692	0.3461
	17:43895168	rs113651837	17	43895168	t	tg	0.0218	0.009	2.42	13062	0.01551	0.6912	0.03622	0.1654	0.4623	0.3364
	17:43895501	rs4564621	17	43895501	c	g	-0.0222	0.009	-2.47	13082	0.01349	0.6535	0.03725	0.1412	0.4843	0.3712
	17:43895530	rs2316763	17	43895530	t	c	-0.0216	0.009	-2.408	13085	0.01603	0.6588	0.04213	0.1437	0.4681	0.3496
	17:43895602	rs2316764	17	43895602	t	g	0.0216	0.009	2.408	13085	0.01603	0.6588	0.04213	0.1437	0.4681	0.3496
	17:43895653	rs4277389	17	43895653	a	g	0.0216	0.009	2.408	13085	0.01603	0.6588	0.04213	0.1437	0.4681	0.3496
	17:43895696	rs4566211	17	43895696	a	g	-0.0216	0.009	-2.408	13085	0.01603	0.6588	0.04213	0.1437	0.4681	0.3496
	17:43895751	rs4566212	17	43895751	a	g	-0.0216	0.009	-2.408	13085	0.01603	0.6588	0.04213	0.1437	0.4681	0.3496
	17:43895797	rs4309444	17	43895797	t	c	0.0216	0.009	2.408	13085	0.01603	0.6588	0.04213	0.1437	0.4681	0.3496
	17:43896032	rs62057107	17	43896032	t	c	-0.0217	0.009	-2.419	13084	0.01555	0.6204	0.04086	0.1361	0.4787	0.3515
	17:43896228	rs12150390	17	43896228	t	c	0.0216	0.009	2.408	13085	0.01603	0.6588	0.04213	0.1437	0.4681	0.3496
	17:43896528	rs17689608	17	43896528	c	g	0.0216	0.009	2.408	13085	0.01603	0.6588	0.04213	0.1437	0.4681	0.3496
	17:43896616	rs62057108	17	43896616	t	c	0.0216	0.009	2.408	13085	0.01603	0.6588	0.04213	0.1437	0.4681	0.3496
	17:43896637	rs62057109	17	43896637	t	c	0.0216	0.009	2.408	13085	0.01603	0.6588	0.04213	0.1437	0.4681	0.3496
	17:43896690	rs78074121	17	43896690	t	c	0.0221	0.009	2.466	13074	0.01366	0.6631	0.03487	0.1346	0.3849	0.3463
	17:43896734	rs62057110	17	43896734	t	c	0.0216	0.009	2.408	13085	0.01603	0.6588	0.04213	0.1437	0.4681	0.3496
	17:43897026	rs540416592	17	43897026	t	tggag	-0.0216	0.009	-2.408	13085	0.01603	0.6588	0.04213	0.1437	0.4681	0.3496
	17:43897130	rs62057111	17	43897130	a	g	0.0216	0.009	2.411	13082	0.01591	0.6502	0.04176	0.1402	0.4455	0.3512
	17:43897202	rs62057112	17	43897202	a	t	-0.0217	0.009	-2.413	13080	0.01583	0.6644	0.04299	0.1414	0.4616	0.3606
	17:43897246	rs78587102	17	43897246	a	g	0.0212	0.009	2.358	13084	0.01838	0.6369	0.04177	0.1617	0.5042	0.3352
	17:43897449	rs62057113	17	43897449	a	t	0.0215	0.009	2.397	13082	0.01652	0.6583	0.0428	0.1471	0.4808	0.3466
	17:43897480	rs78506181	17	43897480	a	g	0.0216	0.009	2.411	13084	0.01591	0.6615	0.04187	0.1444	0.4715	0.3508
	17:43897722	rs79600142	17	43897722	t	c	0.0216	0.009	2.408	13085	0.01603	0.6588	0.04213	0.1437	0.4681	0.3496
	17:43898362	rs554779172	17	43898362	a	aagg	-0.0216	0.009	-2.408	13085	0.01603	0.6588	0.04213	0.1437	0.4681	0.3496
	17:43898459	rs111739681	17	43898459	t	c	-0.0216	0.009	-2.408	13085	0.01603	0.6588	0.04213	0.1437	0.4681	0.3496
	17:43898887	rs17762882	17	43898887	t	c	0.0216	0.009	2.408	13085	0.01603	0.6588	0.04213	0.1437	0.4681	0.3496
	17:43898963	rs17689653	17	43898963	a	t	0.0216	0.009	2.408	13085	0.01603	0.6588	0.04213	0.1437	0.4681	0.3496
	17:43899161	rs17762912	17	43899161	a	c	0.0216	0.009	2.408	13085	0.01603	0.6588	0.04213	0.1437	0.4681	0.3496
	17:43899401	rs62057114	17	43899401	t	c	-0.0216	0.009	-2.408	13085	0.01603	0.6588	0.04213	0.1437	0.4681	0.3496
	17:43899417	rs62057115	17	43899417	c	g	-0.0216	0.009	-2.408	13085	0.01603	0.6588	0.04213	0.1437	0.4681	0.3496
	17:43899611	rs78917479	17	43899611	t	c	-0.0216	0.009	-2.408	13085	0.01603	0.6588	0.04213	0.1437	0.4681	0.3496
	17:43899655	rs62057116	17	43899655	t	c	0.0217	0.009	2.417	13084	0.01563	0.6733	0.04173	0.1446	0.4689	0.3486
	17:43899657	rs62057117	17	43899657	c	g	0.0216	0.009	2.408	13085	0.01603	0.6588	0.04213	0.1437	0.4681	0.3496
	17:43899727	rs62057118	17	43899727	a	g	0.0216	0.009	2.408	13085	0.01603	0.6588	0.04213	0.1437	0.4681	0.3496
	17:43899736	rs62057119	17	43899736	a	g	-0.0215	0.009	-2.396	13083	0.01657	0.6405	0.0391	0.1559	0.4842	0.3393
	17:43899786	rs17762954	17	43899786	t	c	-0.0216	0.009	-2.408	13085	0.01603	0.6588	0.04213	0.1437	0.4681	0.3496
	17:43900081	rs55979424	17	43900081	t	c	-0.0216	0.009	-2.408	13085	0.01603	0.6588	0.04213	0.1437	0.4681	0.3496
	17:43900434	rs55638417	17	43900434	a	g	0.0217	0.009	2.421	13081	0.01548	0.666	0.04541	0.126	0.4626	0.3391
	17:43900697	rs79501144	17	43900697	t	c	-0.0216	0.009	-2.408	13085	0.01603	0.6588	0.04213	0.1437	0.4681	0.3496
	17:43900760	rs62057121	17	43900760	a	g	-0.0217	0.009	-2.417	13081	0.01563	0.6515	0.04025	0.1406	0.4688	0.3356
	17:43900817	rs112137135	17	43900817	a	g	0.0206	0.009	2.294	13055	0.02181	0.6936	0.0679	0.1299	0.496	0.3772
	17:43901001	rs62057122	17	43901001	t	c	-0.0215	0.009	-2.396	13081	0.01659	0.6451	0.04156	0.1496	0.4829	0.3445
	17:43901238	rs62057123	17	43901238	a	g	0.0216	0.009	2.408	13085	0.01603	0.6588	0.04213	0.1437	0.4681	0.3496
	17:43901528	rs62057143	17	43901528	t	c	0.0216	0.009	2.408	13085	0.01603	0.6588	0.04213	0.1437	0.4681	0.3496
	17:43901558	rs62057144	17	43901558	a	g	0.0216	0.009	2.408	13085	0.01603	0.6588	0.04213	0.1437	0.4681	0.3496
	17:43902216	rs4335809	17	43902216	t	c	-0.0217	0.009	-2.413	13083	0.01581	0.6581	0.04165	0.1449	0.48	0.3537
	17:43902505	rs4341787	17	43902505	t	c	-0.0216	0.009	-2.408	13085	0.01603	0.6588	0.04213	0.1437	0.4681	0.3496
	17:43902522	rs4523962	17	43902522	a	g	-0.0215	0.009	-2.394	13084	0.01668	0.6243	0.03969	0.151	0.4849	0.3418
	17:43902738	rs3885074	17	43902738	a	c	-0.0212	0.009	-2.366	13083	0.01797	0.6951	0.05306	0.1472	0.481	0.3836
	17:43902799	rs3885075	17	43902799	a	g	0.0211	0.009	2.355	13083	0.01854	0.6768	0.05248	0.149	0.485	0.3762
	17:43902842	rs41280116	17	43902842	t	c	-0.0213	0.009	-2.37	13080	0.01779	0.6668	0.05086	0.1454	0.4859	0.3749
	17:43902861	rs34283254	17	43902861	a	c	-0.0211	0.009	-2.355	13083	0.01854	0.6768	0.05248	0.149	0.485	0.3762
	17:43902944	rs1912151	17	43902944	t	c	-0.0211	0.009	-2.355	13083	0.01854	0.6768	0.05248	0.149	0.485	0.3762
	17:43902997	rs1396862	17	43902997	a	g	-0.0212	0.009	-2.361	13084	0.01821	0.6907	0.05282	0.1486	0.4839	0.3799
	17:43903089	rs41280118	17	43903089	t	c	-0.0211	0.009	-2.352	13082	0.01866	0.6744	0.05384	0.1476	0.4906	0.3824
	17:43903106	rs62057146	17	43903106	a	g	0.0212	0.009	2.361	13084	0.01821	0.6907	0.05282	0.1486	0.4839	0.3799
	17:43903298	rs62057147	17	43903298	a	g	-0.0208	0.009	-2.318	13082	0.02043	0.6721	0.04732	0.1755	0.4926	0.3416
	17:43903336	rs17763050	17	43903336	a	g	-0.0209	0.009	-2.327	13081	0.01997	0.7399	0.05903	0.157	0.4838	0.3848
	17:43903485	rs62057148	17	43903485	c	g	-0.0212	0.009	-2.361	13081	0.01821	0.7046	0.0511	0.1574	0.479	0.3819
	17:43903546	rs62057149	17	43903546	a	g	0.0211	0.009	2.354	13082	0.01856	0.7046	0.05534	0.1476	0.4847	0.3805
	17:43903548	rs62057150	17	43903548	t	c	-0.0211	0.009	-2.354	13082	0.01856	0.7046	0.05534	0.1476	0.4847	0.3805
	17:43903842	rs62057151	17	43903842	t	c	-0.0222	0.0089	-2.493	13047	0.01266	0.8431	0.08128	0.1009	0.5357	0.6014
	17:43904110	rs62057152	17	43904110	c	g	-0.0212	0.009	-2.361	13084	0.01821	0.6907	0.05282	0.1486	0.4839	0.3799
	17:43904397	rs17689824	17	43904397	t	c	-0.0212	0.009	-2.361	13084	0.01821	0.6907	0.05282	0.1486	0.4839	0.3799
	17:43904528	rs62057153	17	43904528	t	c	0.0212	0.009	2.361	13084	0.01821	0.6907	0.05282	0.1486	0.4839	0.3799
	17:43904610	rs62057154	17	43904610	t	c	-0.0213	0.009	-2.369	13083	0.01784	0.7028	0.05171	0.1493	0.4774	0.3721
	17:43904673	rs62057155	17	43904673	t	c	-0.0212	0.009	-2.365	13083	0.01802	0.6993	0.05136	0.1509	0.4685	0.3831
	17:43904948	rs62057156	17	43904948	c	g	-0.0211	0.009	-2.345	13083	0.01901	0.685	0.05492	0.1464	0.4876	0.3722
	17:43905134	rs78872653	17	43905134	a	g	-0.0212	0.009	-2.361	13084	0.01822	0.6994	0.05403	0.1464	0.4791	0.3713
	17:43905313	rs62057157	17	43905313	c	g	-0.0212	0.009	-2.361	13084	0.01821	0.6907	0.05282	0.1486	0.4839	0.3799
	17:43905481	rs17763086	17	43905481	t	g	0.0209	0.009	2.33	13082	0.01982	0.6819	0.05527	0.1536	0.5005	0.3748
	17:43906726	rs17425752	17	43906726	a	c	0.0199	0.009	2.206	13054	0.02741	0.5307	0.05963	0.1631	0.5403	0.3189
	17:43906828	rs17689882	17	43906828	a	g	-0.0212	0.009	-2.361	13083	0.01824	0.7141	0.04906	0.1656	0.4941	0.368
	17:43907143	rs62057158	17	43907143	a	g	-0.0212	0.009	-2.361	13082	0.01823	0.7051	0.05448	0.1487	0.4917	0.384
	17:43907641	rs951553487	17	43907641	caggtgg	c	-0.0215	0.009	-2.393	13071	0.01669	0.6349	0.04782	0.1401	0.5052	0.3753
	17:43907745	rs1876831	17	43907745	t	c	-0.0213	0.009	-2.372	13079	0.01769	0.6954	0.05035	0.1537	0.4876	0.3804
	17:43907896	rs16940665	17	43907896	t	c	0.021	0.009	2.341	13081	0.01926	0.6625	0.05006	0.1565	0.4778	0.3734
	17:43907966	rs16940668	17	43907966	a	g	-0.0211	0.009	-2.356	13084	0.01847	0.7031	0.05413	0.152	0.487	0.3888
	17:43908151	rs16940671	17	43908151	t	c	-0.0212	0.009	-2.359	13082	0.01833	0.681	0.05294	0.1453	0.4811	0.3715
	17:43908152	rs16940672	17	43908152	t	c	-0.0212	0.009	-2.359	13082	0.01833	0.681	0.05294	0.1453	0.4811	0.3715
	17:43908476	rs565667714	17	43908476	g	gt	-0.0212	0.009	-2.359	13083	0.01835	0.6871	0.05331	0.1476	0.4821	0.3817
	17:43908773	rs55763795	17	43908773	c	g	-0.0212	0.009	-2.366	13081	0.01796	0.6949	0.05224	0.1484	0.4773	0.3853
	17:43908826	rs55865707	17	43908826	t	g	0.0212	0.009	2.361	13084	0.01821	0.6907	0.05282	0.1486	0.4839	0.3799
	17:43908989	rs62054760	17	43908989	t	c	-0.0212	0.009	-2.361	13084	0.01821	0.6907	0.05282	0.1486	0.4839	0.3799
	17:43909008	rs62054761	17	43909008	t	c	-0.0212	0.009	-2.361	13084	0.01821	0.6907	0.05282	0.1486	0.4839	0.3799
	17:43909022	rs62054762	17	43909022	t	g	-0.0212	0.009	-2.361	13084	0.01821	0.6907	0.05282	0.1486	0.4839	0.3799
	17:43910088	rs17689918	17	43910088	a	g	-0.0218	0.009	-2.419	13074	0.01555	0.6961	0.04404	0.1502	0.4376	0.3839
	17:43910183	rs17763199	17	43910183	a	g	-0.0205	0.009	-2.285	13074	0.02231	0.651	0.05993	0.1463	0.4845	0.346
	17:43910262	rs62054763	17	43910262	c	g	0.0218	0.009	2.428	13079	0.01518	0.7181	0.04804	0.1439	0.4616	0.3853
	17:43910507	rs16940674	17	43910507	t	c	-0.0214	0.009	-2.387	13082	0.01697	0.7075	0.05519	0.1364	0.4493	0.4027
	17:43911036	rs16940676	17	43911036	a	g	-0.021	0.009	-2.342	13075	0.01917	0.7193	0.06119	0.146	0.4994	0.398
	17:43911352	rs1876830	17	43911352	t	c	-0.0211	0.009	-2.345	13081	0.01901	0.6964	0.05656	0.1411	0.4474	0.3693
	17:43911424	rs41457044	17	43911424	t	c	-0.0214	0.009	-2.379	13083	0.01737	0.7092	0.05464	0.1382	0.4576	0.3839
	17:43911443	rs1876829	17	43911443	t	c	0.0215	0.009	2.396	13082	0.0166	0.7016	0.04921	0.1515	0.4819	0.3771
	17:43911525	rs1876828	17	43911525	t	c	-0.0214	0.009	-2.379	13083	0.01737	0.7092	0.05464	0.1382	0.4576	0.3839
	17:43911832	rs1876827	17	43911832	t	c	0.0213	0.009	2.375	13081	0.01755	0.7482	0.05828	0.1427	0.4681	0.3985
	17:43911898	rs16940677	17	43911898	t	c	-0.0212	0.009	-2.361	13078	0.01824	0.7875	0.06723	0.1347	0.4529	0.409
	17:43912159	rs16940681	17	43912159	c	g	-0.0212	0.009	-2.362	13076	0.0182	0.7265	0.05812	0.1416	0.4652	0.3934
	17:43912267	rs1348681098	17	43912267	t	tg	0.0229	0.009	2.544	13044	0.01097	0.9407	0.05243	0.1352	0.4468	0.4203
	17:43912282	rs28364021	17	43912282	t	c	-0.0212	0.009	-2.366	13080	0.01798	0.7467	0.05898	0.1447	0.4734	0.3979
	17:43912454	rs2316765	17	43912454	t	c	0.0213	0.009	2.375	13081	0.01755	0.7482	0.05828	0.1427	0.4681	0.3985
	17:43912490	rs878886	17	43912490	c	g	0.0213	0.009	2.372	13078	0.01768	0.7564	0.05755	0.1462	0.4689	0.3961
	17:43912582	rs878887	17	43912582	t	c	-0.0213	0.009	-2.375	13081	0.01755	0.7482	0.05828	0.1427	0.4681	0.3985
	17:43912635	rs878888	17	43912635	a	g	0.0213	0.009	2.375	13081	0.01755	0.7482	0.05828	0.1427	0.4681	0.3985
	17:43912723	rs4525537	17	43912723	t	c	0.0213	0.009	2.375	13081	0.01755	0.7482	0.05828	0.1427	0.4681	0.3985
	17:43912786	rs4640231	17	43912786	c	g	-0.0213	0.009	-2.375	13081	0.01755	0.7482	0.05828	0.1427	0.4681	0.3985
	17:43912830	rs4482334	17	43912830	t	c	0.0213	0.009	2.375	13081	0.01755	0.7482	0.05828	0.1427	0.4681	0.3985
	17:43913315	rs56127111	17	43913315	t	c	-0.0213	0.009	-2.372	13079	0.0177	0.7385	0.05714	0.1443	0.4767	0.3911
	17:43913360	rs549810804	17	43913360	t	tgagggcaggagg	-0.0208	0.009	-2.307	13061	0.02103	0.8002	0.06747	0.1663	0.5668	0.3776
	17:43913557	rs75104593	17	43913557	t	g	0.0213	0.009	2.369	13074	0.01786	0.7417	0.05702	0.1411	0.4583	0.3718
	17:43913558	rs74998289	17	43913558	t	g	0.0213	0.009	2.371	13073	0.01776	0.7517	0.05771	0.1397	0.4527	0.373
	17:43914554	rs10445362	17	43914554	a	c	-0.0213	0.009	-2.378	13080	0.01742	0.763	0.05878	0.1474	0.492	0.407
	17:43914558	rs10445363	17	43914558	a	g	-0.0213	0.009	-2.378	13080	0.01742	0.763	0.05878	0.1474	0.492	0.407
	17:43914598	rs62054802	17	43914598	c	g	-0.0213	0.009	-2.373	13079	0.01766	0.7468	0.05867	0.1426	0.4699	0.4001
	17:43914728	rs62054803	17	43914728	t	g	-0.0209	0.009	-2.331	13075	0.01976	0.722	0.0594	0.1482	0.4601	0.4151
	17:43914809	rs62054804	17	43914809	t	c	-0.0212	0.009	-2.363	13075	0.01812	0.7689	0.06276	0.141	0.4694	0.4014
	17:43915054	rs62054805	17	43915054	a	g	0.0213	0.009	2.375	13081	0.01755	0.7482	0.05828	0.1427	0.4681	0.3985
	17:43915312	rs62054806	17	43915312	t	c	-0.0211	0.009	-2.354	13078	0.01855	0.7161	0.0575	0.1463	0.4815	0.3825
	17:43916356	rs10445364	17	43916356	a	g	-0.0213	0.009	-2.375	13081	0.01755	0.7482	0.05828	0.1427	0.4681	0.3985
	17:43916509	rs10445333	17	43916509	a	g	0.0215	0.009	2.395	13079	0.01663	0.7906	0.05717	0.1443	0.4378	0.4103
	17:43916773	rs17690176	17	43916773	a	c	0.021	0.009	2.344	13080	0.01909	0.714	0.05459	0.1572	0.4821	0.375
	17:43916932	rs78328427	17	43916932	a	g	-0.0211	0.009	-2.351	13078	0.01872	0.7175	0.05854	0.1429	0.4678	0.3941
	17:43917086	rs77692262	17	43917086	a	g	0.0212	0.009	2.361	13079	0.01823	0.7483	0.05844	0.1462	0.4647	0.3902
	17:43917818	rs17763515	17	43917818	a	g	-0.0212	0.009	-2.361	13081	0.01821	0.7369	0.05763	0.1454	0.4663	0.3896
	17:43918190	rs17763533	17	43918190	t	c	0.0213	0.009	2.377	13081	0.01746	0.779	0.06178	0.1398	0.4777	0.3976
	17:43918239	rs62054809	17	43918239	t	c	-0.0215	0.009	-2.394	13081	0.01667	0.7414	0.05529	0.142	0.4672	0.3968
	17:43918301	rs112104267	17	43918301	g	gccaggagttcgaga	-0.0213	0.009	-2.376	13081	0.01749	0.7536	0.05962	0.1413	0.4797	0.3973
	17:43918418	rs112583797	17	43918418	a	g	0.0213	0.009	2.376	13081	0.01749	0.7536	0.05962	0.1413	0.4797	0.3973
	17:43918524	rs74922289	17	43918524	a	g	0.0213	0.009	2.371	13079	0.01773	0.7589	0.05947	0.1442	0.4771	0.3954
	17:43918613	rs56971664	17	43918613	t	c	0.0216	0.009	2.409	13078	0.01598	0.7756	0.05858	0.1349	0.4681	0.4059
	17:43918651	rs62054811	17	43918651	c	g	0.0214	0.009	2.386	13080	0.01705	0.7341	0.05654	0.1407	0.4848	0.3922
	17:43919105	rs2106785	17	43919105	t	c	-0.0214	0.009	-2.382	13079	0.01724	0.7667	0.05757	0.1487	0.4998	0.4004
	17:43919301	rs56150806	17	43919301	t	c	0.0216	0.009	2.401	13080	0.01637	0.745	0.0572	0.1368	0.4777	0.4063
	17:43919884	rs17690314	17	43919884	t	g	0.0217	0.009	2.416	13080	0.01569	0.6971	0.04528	0.1388	0.432	0.377
	17:43920219	rs56166546	17	43920219	a	aaag	-0.0219	0.009	-2.44	13082	0.01469	0.6791	0.04257	0.1359	0.4484	0.3583
	17:43920300	rs56233672	17	43920300	t	c	0.0218	0.009	2.429	13084	0.01514	0.7108	0.04585	0.1358	0.4525	0.3596
	17:43920378	rs56354807	17	43920378	t	c	-0.0217	0.009	-2.422	13083	0.01544	0.7061	0.04527	0.1383	0.4504	0.3564
	17:43920411	rs55718212	17	43920411	t	c	0.0217	0.009	2.421	13081	0.01548	0.6894	0.04253	0.1433	0.4467	0.3728
	17:43920974	rs17690326	17	43920974	t	c	0.0219	0.009	2.434	13081	0.01492	0.7105	0.04444	0.1344	0.4382	0.3485
	17:43921210	rs17763596	17	43921210	t	g	-0.0218	0.009	-2.428	13084	0.0152	0.7056	0.04478	0.1371	0.4413	0.3607
	17:43921572	rs62054814	17	43921572	a	t	-0.0218	0.009	-2.428	13084	0.0152	0.7056	0.04478	0.1371	0.4413	0.3607
	17:43921754	rs17763634	17	43921754	t	c	0.0218	0.009	2.429	13084	0.01514	0.7108	0.04585	0.1358	0.4525	0.3596
	17:43922942	rs62621252	17	43922942	t	c	0.0218	0.009	2.427	13085	0.01521	0.7046	0.04674	0.1315	0.4403	0.3698
	17:43923266	rs62054815	17	43923266	a	g	-0.0217	0.009	-2.413	13085	0.0158	0.7015	0.04923	0.1306	0.4632	0.3559
	17:43923683	rs12185268	17	43923683	a	g	0.0218	0.009	2.424	13085	0.01536	0.7086	0.04607	0.1358	0.4441	0.3644
	17:43923703	rs12185235	17	43923703	t	c	-0.0216	0.009	-2.402	13081	0.01633	0.7586	0.04961	0.1464	0.4602	0.3685
	17:43923934	rs11079725	17	43923934	t	c	0.0219	0.009	2.445	13083	0.0145	0.7388	0.04695	0.1354	0.4492	0.386
	17:43924073	rs12373123	17	43924073	t	c	0.0218	0.009	2.424	13085	0.01536	0.7086	0.04607	0.1358	0.4441	0.3644
	17:43924130	rs12373139	17	43924130	a	g	-0.0219	0.009	-2.44	13084	0.01467	0.7392	0.0471	0.136	0.4471	0.384
	17:43924200	rs12373142	17	43924200	c	g	0.0215	0.009	2.397	13084	0.01652	0.6882	0.04712	0.1322	0.4235	0.3535
	17:43924219	rs12373124	17	43924219	t	c	0.0218	0.009	2.425	13085	0.0153	0.7138	0.04717	0.1345	0.4553	0.3633
	17:43924231	rs12373140	17	43924231	a	g	-0.0215	0.009	-2.397	13084	0.01652	0.6882	0.04712	0.1322	0.4235	0.3535
	17:43924521	rs17690661	17	43924521	a	g	-0.0219	0.009	-2.441	13084	0.01463	0.7194	0.04523	0.1353	0.4362	0.3771
	17:43924776	rs55943825	17	43924776	t	c	-0.022	0.009	-2.451	13083	0.01423	0.744	0.04697	0.1326	0.4445	0.3832
	17:43924803	rs17690679	17	43924803	a	g	0.0218	0.009	2.424	13085	0.01536	0.7086	0.04607	0.1358	0.4441	0.3644
	17:43925605	rs17769490	17	43925605	a	g	-0.0214	0.009	-2.384	13069	0.01714	0.6745	0.05124	0.1254	0.4072	0.4139
	17:43925729	rs77063768	17	43925729	a	g	0.0218	0.009	2.434	13080	0.01493	0.6564	0.04661	0.1204	0.4392	0.398
	17:43925966	rs62054817	17	43925966	a	g	-0.0217	0.009	-2.424	13077	0.01536	0.6469	0.04666	0.1229	0.4501	0.3936
	17:43926056	rs62054818	17	43926056	a	c	0.0218	0.009	2.434	13080	0.01493	0.6564	0.04661	0.1204	0.4392	0.398
	17:43926149	rs62054819	17	43926149	a	g	0.0217	0.009	2.426	13077	0.01529	0.6277	0.04485	0.1199	0.4508	0.3816
	17:43926755	rs62054820	17	43926755	a	g	0.0218	0.009	2.435	13075	0.01491	0.6608	0.04611	0.1214	0.4264	0.4027
	17:43926948	rs56113217	17	43926948	a	g	0.0217	0.009	2.424	13077	0.01534	0.6525	0.0464	0.1242	0.4683	0.3802
	17:43926992	rs56269136	17	43926992	t	c	-0.0217	0.009	-2.422	13078	0.01545	0.6619	0.04653	0.1228	0.423	0.3838
	17:43927255	rs56385754	17	43927255	t	g	-0.0219	0.009	-2.445	13079	0.01447	0.6423	0.04919	0.1049	0.4334	0.3895
	17:43927290	rs17769552	17	43927290	a	g	-0.023	0.0091	-2.538	13006	0.01115	0.9926	0.06405	0.1144	0.3028	0.6008
	17:43927708	rs62054822	17	43927708	a	g	0.0222	0.009	2.481	13079	0.01311	0.6869	0.04594	0.1202	0.4746	0.4129
	17:43928614	rs885639	17	43928614	t	g	0.0226	0.009	2.526	13070	0.01154	0.6649	0.03971	0.1081	0.4056	0.4292
	17:43928629	rs66575115	17	43928629	g	gcaca	-0.0241	0.009	-2.681	12976	0.007337	0.6281	0.02923	0.1026	0.4263	0.5406
	17:43929029	rs62054823	17	43929029	a	g	0.0219	0.009	2.432	13054	0.01502	0.6114	0.03892	0.1356	0.4229	0.4102
	17:43929992	rs62054824	17	43929992	t	c	-0.0221	0.009	-2.467	13083	0.01362	0.7255	0.04801	0.1142	0.4155	0.3659
	17:43930033	rs62054825	17	43930033	a	g	-0.0222	0.009	-2.469	13083	0.01355	0.7196	0.04467	0.1165	0.3947	0.3515
	17:43930238	rs79589869	17	43930238	a	c	-0.0218	0.009	-2.429	13080	0.01514	0.7128	0.04891	0.1266	0.451	0.3673
	17:43930798	rs2316769	17	43930798	a	g	0.0217	0.009	2.415	13083	0.01573	0.7125	0.04983	0.1286	0.4504	0.3636
	17:43930955	rs2873268	17	43930955	a	g	-0.0216	0.009	-2.409	13082	0.01602	0.6984	0.04951	0.1289	0.4515	0.36
	17:43930980	rs4340365	17	43930980	t	c	-0.0218	0.009	-2.428	13080	0.0152	0.7267	0.05055	0.1229	0.4334	0.3647
	17:43931122	rs2873269	17	43931122	t	c	-0.0216	0.009	-2.409	13082	0.01602	0.6984	0.04951	0.1289	0.4515	0.36
	17:43931244	rs56026128	17	43931244	c	g	-0.0216	0.009	-2.409	13082	0.01602	0.6984	0.04951	0.1289	0.4515	0.36
	17:43931245	rs56329743	17	43931245	a	g	-0.0216	0.009	-2.409	13082	0.01602	0.6984	0.04951	0.1289	0.4515	0.36
	17:43931380	rs56288604	17	43931380	a	g	0.0216	0.009	2.409	13082	0.01602	0.6984	0.04951	0.1289	0.4515	0.36
	17:43931626	rs17690987	17	43931626	t	c	0.0217	0.009	2.417	13081	0.01564	0.6955	0.04815	0.1298	0.4549	0.3609
	17:43931907	rs56146262	17	43931907	a	c	-0.0216	0.009	-2.409	13080	0.01598	0.7076	0.0529	0.1224	0.4626	0.3614
	17:43932028	rs55942528	17	43932028	a	g	0.0225	0.009	2.502	13074	0.01234	0.6781	0.04329	0.1115	0.4242	0.4082
	17:43932049	rs56254732	17	43932049	t	c	-0.0215	0.009	-2.395	13081	0.01661	0.7021	0.05073	0.1308	0.458	0.3537
	17:43932129	rs56323304	17	43932129	t	c	-0.0221	0.009	-2.459	13082	0.01394	0.7387	0.05289	0.1138	0.4633	0.3786
	17:43932155	rs55751924	17	43932155	a	g	0.0217	0.009	2.415	13083	0.01573	0.7125	0.04983	0.1286	0.4504	0.3636
	17:43932173	rs55660209	17	43932173	a	g	0.022	0.009	2.454	13067	0.01412	0.7336	0.05202	0.1222	0.4662	0.4294
	17:43932277	rs113856644	17	43932277	a	g	-0.0216	0.009	-2.409	13081	0.016	0.7206	0.05013	0.1339	0.4638	0.3685
	17:43932381	rs62054831	17	43932381	t	c	-0.0221	0.009	-2.462	13078	0.01381	0.6888	0.04149	0.1354	0.4467	0.3619
	17:43932741	rs4627402	17	43932741	t	c	-0.0195	0.0091	-2.131	12973	0.0331	0.7793	0.1545	0.07932	0.4375	0.3268
	17:43932789	rs10445365	17	43932789	t	c	-0.0204	0.0098	-2.086	12848	0.03695	0.823	0.204	0.09925	0.6894	0.3918
	17:43932797	rs10445366	17	43932797	c	g	-0.0205	0.0098	-2.096	12851	0.03607	0.8245	0.2095	0.09611	0.7016	0.413
	17:43932798	rs10445367	17	43932798	t	g	-0.02	0.0098	-2.042	12843	0.04118	0.8485	0.2314	0.115	0.7864	0.4471
	17:43933171	rs10445368	17	43933171	t	c	-0.0207	0.0091	-2.272	13001	0.02309	0.8953	0.1114	0.09494	0.4572	0.4251
	17:43933190	rs66600441	17	43933190	g	gttttta	-0.0219	0.0091	-2.405	13009	0.01618	0.9553	0.107	0.06851	0.3661	0.4371
	17:43933579	rs62054832	17	43933579	a	c	-0.0216	0.009	-2.403	13070	0.01626	0.7553	0.04949	0.1446	0.5244	0.355
	17:43933673	rs62054833	17	43933673	t	c	0.0229	0.009	2.551	13079	0.01073	0.8102	0.04591	0.1181	0.4792	0.4363
	17:43933790	rs142955985	17	43933790	t	g	-0.0226	0.009	-2.521	13082	0.01171	0.7915	0.04501	0.1256	0.4802	0.4118
	17:43933830	rs80209523	17	43933830	t	g	-0.0226	0.009	-2.521	13082	0.01171	0.7915	0.04501	0.1256	0.4802	0.4118
	17:43933834	rs78993847	17	43933834	t	g	-0.0223	0.009	-2.488	13076	0.01283	0.8017	0.04501	0.1383	0.4997	0.3963
	17:43933879	rs76563578	17	43933879	c	g	0.0226	0.009	2.521	13082	0.01171	0.7915	0.04501	0.1256	0.4802	0.4118
	17:43934016	rs111962225	17	43934016	c	g	-0.0226	0.009	-2.516	13076	0.01185	0.8014	0.0444	0.1292	0.4748	0.4054
	17:43934116	rs113093579	17	43934116	t	g	0.0226	0.009	2.521	13082	0.01171	0.7915	0.04501	0.1256	0.4802	0.4118
	17:43934314	rs62054834	17	43934314	t	c	0.0226	0.009	2.514	13083	0.01195	0.7856	0.04476	0.1271	0.4813	0.41
	17:43934587	rs112588484	17	43934587	g	gt	-0.0224	0.009	-2.5	13082	0.01241	0.7796	0.046	0.1285	0.4716	0.416
	17:43934672	rs62054835	17	43934672	a	c	0.0224	0.009	2.5	13082	0.01241	0.7796	0.046	0.1285	0.4716	0.416
	17:43934776	rs10445369	17	43934776	a	g	0.0224	0.009	2.5	13082	0.01241	0.7796	0.046	0.1285	0.4716	0.416
	17:43934826	rs10445334	17	43934826	t	g	0.0224	0.009	2.5	13082	0.01241	0.7796	0.046	0.1285	0.4716	0.416
	17:43934896	rs10445335	17	43934896	a	t	-0.0228	0.009	-2.538	13079	0.01114	0.7799	0.04235	0.1296	0.4695	0.4303
	17:43934948	rs10445336	17	43934948	a	g	0.0224	0.009	2.5	13082	0.01241	0.7796	0.046	0.1285	0.4716	0.416
	17:43935118	rs10445370	17	43935118	a	g	-0.0224	0.009	-2.5	13082	0.01241	0.7796	0.046	0.1285	0.4716	0.416
	17:43935888	rs55996632	17	43935888	t	c	-0.0224	0.009	-2.494	13085	0.01265	0.7525	0.04391	0.1275	0.4863	0.3854
	17:43936011	rs55886302	17	43936011	a	g	0.0224	0.009	2.497	13084	0.01253	0.7544	0.04377	0.1269	0.4782	0.3896
	17:43936298	rs56136075	17	43936298	a	c	-0.0224	0.009	-2.497	13084	0.01253	0.7544	0.04377	0.1269	0.4782	0.3896
	17:43936804	rs62054839	17	43936804	a	g	0.0225	0.009	2.51	13081	0.01208	0.7456	0.04214	0.1294	0.4811	0.4113
	17:43936812	rs62054840	17	43936812	a	g	-0.0224	0.009	-2.497	13084	0.01253	0.7544	0.04377	0.1269	0.4782	0.3896
	17:43937104	rs62054841	17	43937104	a	g	-0.0224	0.009	-2.497	13084	0.01253	0.7544	0.04377	0.1269	0.4782	0.3896
	17:43937162	rs62054842	17	43937162	t	c	-0.0224	0.009	-2.5	13082	0.0124	0.762	0.0434	0.129	0.4826	0.3892
	17:43937184	rs62054843	17	43937184	t	c	0.0224	0.009	2.501	13084	0.01238	0.771	0.0445	0.128	0.4672	0.4195
	17:43937333	rs62054844	17	43937333	t	g	0.0224	0.009	2.497	13084	0.01253	0.7544	0.04377	0.1269	0.4782	0.3896
	17:43937460	rs76627340	17	43937460	a	g	-0.0224	0.009	-2.497	13084	0.01253	0.7544	0.04377	0.1269	0.4782	0.3896
	17:43937505	rs75945623	17	43937505	t	c	-0.0224	0.009	-2.495	13076	0.01261	0.7827	0.0469	0.1221	0.4632	0.395
	17:43937633	rs79889833	17	43937633	a	g	0.0224	0.009	2.497	13084	0.01253	0.7544	0.04377	0.1269	0.4782	0.3896
	17:43937671	rs77625338	17	43937671	t	c	-0.0224	0.009	-2.497	13084	0.01253	0.7544	0.04377	0.1269	0.4782	0.3896
	17:43937736	rs77489223	17	43937736	t	c	-0.0224	0.009	-2.497	13084	0.01253	0.7544	0.04377	0.1269	0.4782	0.3896
	17:43938107	rs55888391	17	43938107	a	g	0.0224	0.009	2.493	13082	0.01267	0.739	0.0441	0.1252	0.4896	0.388
	17:43938394	rs74872829	17	43938394	a	g	0.0223	0.009	2.484	13083	0.013	0.714	0.04183	0.1309	0.4626	0.3957
	17:43938499	rs76329216	17	43938499	a	g	-0.0226	0.009	-2.521	13084	0.01169	0.7628	0.04202	0.1217	0.4726	0.3828
	17:43938634	rs62054846	17	43938634	a	g	0.0226	0.009	2.52	13082	0.01174	0.7788	0.04287	0.1283	0.4798	0.4037
	17:43938796	rs55646970	17	43938796	a	g	0.0226	0.009	2.514	13083	0.01195	0.7856	0.04476	0.1271	0.4813	0.41
	17:43938882	rs55673092	17	43938882	a	g	-0.0226	0.009	-2.514	13083	0.01195	0.7856	0.04476	0.1271	0.4813	0.41
	17:43939255	rs56347602	17	43939255	t	c	0.0225	0.009	2.504	13076	0.01228	0.7846	0.04619	0.1257	0.4752	0.4038
	17:43939432	rs56249080	17	43939432	t	g	-0.0225	0.009	-2.504	13076	0.01228	0.7846	0.04619	0.1257	0.4752	0.4038
	17:43939609	rs56227067	17	43939609	a	t	0.0225	0.009	2.504	13076	0.01228	0.7846	0.04619	0.1257	0.4752	0.4038
	17:43939638	rs55719714	17	43939638	a	g	-0.0224	0.009	-2.498	13069	0.0125	0.7813	0.04725	0.1271	0.4823	0.4127
	17:43939659	rs56299858	17	43939659	a	g	-0.0225	0.009	-2.504	13076	0.01228	0.7846	0.04619	0.1257	0.4752	0.4038
	17:43939936	rs62054857	17	43939936	a	g	-0.0225	0.009	-2.504	13076	0.01228	0.7846	0.04619	0.1257	0.4752	0.4038
	17:43940012	rs75210307	17	43940012	t	c	0.022	0.009	2.453	13074	0.01415	0.7322	0.05001	0.1214	0.4789	0.3787
	17:43940020	rs74944644	17	43940020	t	c	0.0221	0.009	2.469	13076	0.01356	0.7491	0.04792	0.1238	0.4743	0.3789
	17:43940021	rs79412431	17	43940021	a	g	-0.0223	0.009	-2.487	13077	0.01287	0.7534	0.04517	0.1256	0.4721	0.3836
	17:43940188	rs62054858	17	43940188	t	c	0.0224	0.009	2.495	13070	0.01258	0.7695	0.04459	0.1318	0.4891	0.3999
	17:43940497	rs79406732	17	43940497	t	c	-0.0227	0.009	-2.527	13066	0.0115	0.7985	0.04732	0.1183	0.4705	0.4179
	17:43940685	rs62054859	17	43940685	a	g	-0.0219	0.009	-2.438	13071	0.01477	0.7462	0.04954	0.1285	0.4725	0.3812
	17:43940825	rs62055460	17	43940825	c	g	-0.0225	0.009	-2.504	13076	0.01228	0.7846	0.04619	0.1257	0.4752	0.4038
	17:43941350	rs62055461	17	43941350	t	c	-0.0225	0.009	-2.504	13076	0.01228	0.7846	0.04619	0.1257	0.4752	0.4038
	17:43941476	rs62055462	17	43941476	a	c	0.0222	0.009	2.474	13077	0.01335	0.7435	0.04438	0.1284	0.4599	0.3735
	17:43941491	rs62055463	17	43941491	a	g	0.0222	0.009	2.474	13077	0.01335	0.7435	0.04438	0.1284	0.4599	0.3735
	17:43941608	rs77652965	17	43941608	c	g	0.0226	0.009	2.517	13076	0.01183	0.8006	0.04489	0.1254	0.4748	0.3908
	17:43941710	rs75690239	17	43941710	t	c	-0.0224	0.009	-2.498	13074	0.01248	0.6997	0.04452	0.117	0.4975	0.3968
	17:43941858	rs62055464	17	43941858	t	g	0.0223	0.009	2.487	13077	0.01287	0.7534	0.04517	0.1256	0.4721	0.3836
	17:43942046	rs62055465	17	43942046	a	t	-0.0223	0.009	-2.487	13077	0.01287	0.7534	0.04517	0.1256	0.4721	0.3836
	17:43942656	rs62055466	17	43942656	a	g	-0.0221	0.009	-2.461	13077	0.01384	0.7536	0.04771	0.1302	0.4961	0.3766
	17:43942820	rs62055467	17	43942820	t	c	0.0223	0.009	2.488	13077	0.01285	0.7488	0.04483	0.124	0.461	0.3855
	17:43943000	rs62055468	17	43943000	a	c	0.0222	0.009	2.479	13076	0.01319	0.7448	0.04573	0.1257	0.4816	0.3816
	17:43943655	rs62055469	17	43943655	a	c	0.0225	0.009	2.509	13075	0.01212	0.7725	0.04376	0.1285	0.4688	0.3964
	17:43943657	rs62055470	17	43943657	a	g	0.0225	0.009	2.509	13075	0.01212	0.7725	0.04376	0.1285	0.4688	0.3964
	17:43943755	rs62055471	17	43943755	t	c	0.0224	0.009	2.491	13075	0.01274	0.7512	0.04529	0.1245	0.4778	0.3849
	17:43943957	rs56327054	17	43943957	c	g	-0.0223	0.009	-2.487	13077	0.01287	0.7534	0.04517	0.1256	0.4721	0.3836
	17:43943974	rs56036719	17	43943974	t	c	-0.0226	0.009	-2.523	13077	0.01165	0.7661	0.04295	0.1228	0.4753	0.3882
	17:43944158	rs55781174	17	43944158	t	c	-0.0223	0.009	-2.487	13076	0.01289	0.7589	0.04624	0.124	0.4702	0.3882
	17:43944204	rs12150223	17	43944204	t	c	0.0225	0.009	2.504	13075	0.0123	0.7901	0.04728	0.1242	0.4733	0.4086
	17:43944519	rs12150516	17	43944519	t	c	-0.0223	0.009	-2.49	13072	0.01277	0.781	0.04749	0.124	0.4641	0.3964
	17:43945106	rs62055475	17	43945106	t	c	0.0223	0.009	2.487	13074	0.01289	0.7742	0.04601	0.1292	0.4779	0.3992
	17:43945495	rs62055476	17	43945495	a	g	0.0225	0.009	2.505	13075	0.01224	0.7865	0.04809	0.123	0.4926	0.415
	17:43945687	rs62055477	17	43945687	a	c	-0.0226	0.009	-2.519	13073	0.01176	0.7953	0.04557	0.1254	0.4747	0.414
	17:43945855	rs78637438	17	43945855	a	g	-0.0223	0.009	-2.48	13072	0.01312	0.7723	0.05242	0.1174	0.473	0.426
	17:43945931	rs2316771	17	43945931	t	c	0.0224	0.009	2.491	13071	0.01272	0.7824	0.04865	0.124	0.481	0.4092
	17:43945938	rs62055478	17	43945938	t	c	-0.0225	0.009	-2.509	13073	0.01212	0.7795	0.04765	0.1206	0.4745	0.4184
	17:43946112	rs1078830	17	43946112	t	c	0.0223	0.009	2.489	13074	0.0128	0.7887	0.04653	0.1317	0.4926	0.4175
	17:43946291	rs886249	17	43946291	a	g	0.02	0.0095	2.105	12817	0.03529	0.2124	0.02264	0.3645	0.683	0.473
	17:43946318	rs753236	17	43946318	t	c	0.023	0.009	2.555	12965	0.01062	0.9222	0.04829	0.1259	0.4064	0.4677
	17:43946423	rs2316772	17	43946423	a	c	0.023	0.009	2.552	13059	0.0107	0.7006	0.04992	0.09703	0.4976	0.5264
	17:43946536	rs2316773	17	43946536	t	c	-0.0225	0.009	-2.51	13075	0.01209	0.7635	0.04604	0.1209	0.4859	0.3848
	17:43946642	rs2316774	17	43946642	t	c	0.0225	0.009	2.508	13067	0.01213	0.7756	0.04757	0.1253	0.4666	0.4284
	17:43946707	rs739643	17	43946707	t	c	0.0224	0.009	2.501	13072	0.0124	0.711	0.04278	0.115	0.4444	0.355
	17:43946838	rs739642	17	43946838	a	c	-0.0227	0.009	-2.533	13077	0.01131	0.7801	0.04418	0.1208	0.4753	0.3996
	17:43946875	rs757055	17	43946875	t	c	-0.0227	0.009	-2.533	13077	0.01131	0.7801	0.04418	0.1208	0.4753	0.3996
	17:43947171	rs75676226	17	43947171	a	g	-0.0228	0.009	-2.541	13066	0.01104	0.8023	0.04974	0.119	0.5012	0.4694
	17:43947176	rs537884534	17	43947176	a	ac	-0.0227	0.009	-2.523	13071	0.01164	0.8266	0.04916	0.1259	0.4758	0.4372
	17:43947488	rs56398500	17	43947488	a	g	0.0224	0.009	2.499	13073	0.01247	0.8075	0.0505	0.1138	0.4543	0.3965
	17:43947928	rs56289364	17	43947928	a	g	0.0227	0.009	2.533	13077	0.01131	0.7801	0.04418	0.1208	0.4753	0.3996
	17:43948040	rs62055483	17	43948040	t	c	-0.0227	0.009	-2.533	13077	0.01131	0.7801	0.04418	0.1208	0.4753	0.3996
	17:43948159	rs78238042	17	43948159	a	g	-0.0227	0.009	-2.533	13077	0.01131	0.7801	0.04418	0.1208	0.4753	0.3996
	17:43948733	rs55673340	17	43948733	t	c	-0.0228	0.009	-2.539	13075	0.01113	0.7851	0.04688	0.1123	0.4735	0.4073
	17:43948977	rs55967721	17	43948977	a	g	-0.0224	0.009	-2.494	13074	0.01263	0.7671	0.0454	0.136	0.5167	0.3962
	17:43949008	rs77092481	17	43949008	t	c	-0.0226	0.009	-2.521	13077	0.01169	0.8184	0.04819	0.1234	0.4806	0.4025
	17:43949092	rs62055486	17	43949092	t	g	0.0223	0.009	2.484	13076	0.01301	0.7553	0.045	0.1285	0.4711	0.3755
	17:43949342	rs34739559	17	43949342	a	g	-0.0229	0.009	-2.533	12989	0.01133	0.804	0.02899	0.1894	0.5247	0.3835
	17:43949448	rs34097347	17	43949448	a	c	-0.0199	0.0091	-2.187	12956	0.02874	0.8182	0.05054	0.2587	0.5127	0.2788
	17:43949892	rs2106784	17	43949892	t	c	-0.0227	0.009	-2.533	13078	0.01132	0.7846	0.04522	0.119	0.4615	0.4091
	17:43950195	rs2158072	17	43950195	t	c	0.0227	0.009	2.535	13079	0.01126	0.7888	0.04547	0.1185	0.4668	0.4092
	17:43950394	rs62055488	17	43950394	t	c	-0.0227	0.009	-2.535	13079	0.01126	0.7888	0.04547	0.1185	0.4668	0.4092
	17:43950441	rs62055489	17	43950441	a	c	-0.023	0.009	-2.564	13078	0.01033	0.7969	0.04515	0.1158	0.4677	0.4568
	17:43950444	rs1365375504	17	43950444	ca	c	0.0223	0.009	2.478	13068	0.0132	0.8199	0.05601	0.1199	0.4926	0.442
	17:43950533	rs62055490	17	43950533	a	g	0.0232	0.009	2.586	13076	0.0097	0.7278	0.03464	0.1257	0.493	0.3962
	17:43950976	rs10491140	17	43950976	t	g	-0.0226	0.009	-2.522	13053	0.01167	0.8056	0.05308	0.1066	0.4762	0.4035
	17:43951120	rs62055491	17	43951120	t	c	0.0228	0.009	2.536	13077	0.0112	0.7834	0.04419	0.1187	0.4645	0.4043
	17:43951220	rs34416056	17	43951220	t	g	0.0227	0.009	2.535	13079	0.01126	0.7888	0.04547	0.1185	0.4668	0.4092
	17:43951345	rs62055492	17	43951345	a	c	-0.0223	0.009	-2.481	13077	0.01309	0.7843	0.04885	0.1245	0.471	0.3879
	17:43951599	rs67344622	17	43951599	cagat	c	0.0226	0.009	2.516	13078	0.01187	0.7866	0.0472	0.1204	0.474	0.4076
	17:43951717	rs2055794	17	43951717	a	g	-0.0227	0.009	-2.535	13079	0.01126	0.7888	0.04547	0.1185	0.4668	0.4092
	17:43951995	rs2055795	17	43951995	t	c	-0.0227	0.009	-2.535	13079	0.01126	0.7888	0.04547	0.1185	0.4668	0.4092
	17:43952191	rs2055796	17	43952191	a	t	0.0227	0.009	2.535	13079	0.01126	0.7888	0.04547	0.1185	0.4668	0.4092
	17:43952634	rs80348388	17	43952634	a	t	0.0227	0.009	2.535	13079	0.01126	0.7888	0.04547	0.1185	0.4668	0.4092
	17:43952944	rs62055493	17	43952944	t	c	0.0228	0.009	2.544	13077	0.01095	0.7935	0.0441	0.1202	0.4658	0.4134
	17:43953016	rs62055494	17	43953016	t	c	-0.0227	0.009	-2.535	13079	0.01126	0.7888	0.04547	0.1185	0.4668	0.4092
	17:43953043	rs62055495	17	43953043	a	c	0.0227	0.009	2.524	13073	0.0116	0.7921	0.04672	0.1187	0.4705	0.4045
	17:43953170	rs111321973	17	43953170	t	c	-0.0228	0.009	-2.543	13077	0.01098	0.7913	0.04323	0.1218	0.4617	0.4082
	17:43953179	rs140713557	17	43953179	a	g	0.0229	0.009	2.548	13075	0.01084	0.7877	0.04424	0.1197	0.4887	0.4145
	17:43953307	rs62055496	17	43953307	t	c	-0.0227	0.009	-2.535	13079	0.01126	0.7888	0.04547	0.1185	0.4668	0.4092
	17:43953529	rs62055497	17	43953529	a	g	0.0228	0.009	2.54	13078	0.0111	0.7951	0.04543	0.1173	0.4629	0.4071
	17:43953695	rs2188888	17	43953695	t	c	0.0229	0.009	2.547	13078	0.01085	0.7865	0.04296	0.1213	0.4657	0.4099
	17:43953707	rs3919455	17	43953707	t	c	-0.0229	0.009	-2.547	13078	0.01085	0.7865	0.04296	0.1213	0.4657	0.4099
	17:43953719	rs2214258	17	43953719	c	g	-0.0227	0.009	-2.535	13079	0.01126	0.7888	0.04547	0.1185	0.4668	0.4092
	17:43953814	rs62055498	17	43953814	a	g	-0.0227	0.009	-2.535	13079	0.01126	0.7888	0.04547	0.1185	0.4668	0.4092
	17:43953991	rs62055499	17	43953991	c	g	0.0227	0.009	2.535	13079	0.01126	0.7888	0.04547	0.1185	0.4668	0.4092
	17:43954134	rs62055500	17	43954134	a	g	-0.0227	0.009	-2.535	13079	0.01126	0.7888	0.04547	0.1185	0.4668	0.4092
	17:43954227	rs62055501	17	43954227	a	g	-0.023	0.009	-2.566	13078	0.01027	0.7836	0.04187	0.119	0.4768	0.4154
	17:43954284	rs62055502	17	43954284	a	g	-0.0228	0.009	-2.536	13078	0.01121	0.8181	0.04749	0.1169	0.4605	0.401
	17:43954686	rs916793	17	43954686	a	g	-0.0227	0.009	-2.535	13079	0.01126	0.7888	0.04547	0.1185	0.4668	0.4092
	17:43954982	rs535514148	17	43954982	t	ttctcttcctca	-0.0228	0.009	-2.544	13073	0.01096	0.7822	0.04071	0.1282	0.4869	0.3825
	17:43955030	rs4441322	17	43955030	a	g	0.0226	0.009	2.521	13079	0.01171	0.7691	0.04548	0.1196	0.4702	0.4096
	17:43955093	rs113414067	17	43955093	t	c	0.0227	0.009	2.535	13078	0.01126	0.7817	0.04522	0.1166	0.4562	0.4067
	17:43955365	rs55905252	17	43955365	a	c	-0.0228	0.009	-2.542	13082	0.01102	0.7865	0.04409	0.1182	0.4634	0.4072
	17:43955487	rs17691328	17	43955487	t	c	-0.0235	0.009	-2.62	13078	0.0088	0.7781	0.03623	0.111	0.4294	0.4121
	17:43956370	rs62055515	17	43956370	t	g	-0.0228	0.009	-2.542	13082	0.01102	0.7865	0.04409	0.1182	0.4634	0.4072
	17:43956390	rs62055516	17	43956390	t	c	0.0228	0.009	2.542	13082	0.01102	0.7865	0.04409	0.1182	0.4634	0.4072
	17:43956425	rs62055517	17	43956425	t	c	-0.0228	0.009	-2.542	13082	0.01102	0.7865	0.04409	0.1182	0.4634	0.4072
	17:43956505	rs62055518	17	43956505	a	c	0.0228	0.009	2.542	13082	0.01102	0.7865	0.04409	0.1182	0.4634	0.4072
	17:43956642	rs56364632	17	43956642	t	c	0.0228	0.009	2.542	13082	0.01102	0.7865	0.04409	0.1182	0.4634	0.4072
	17:43956734	rs55768605	17	43956734	a	c	-0.0226	0.009	-2.52	13082	0.01174	0.7608	0.04343	0.1175	0.4462	0.3651
	17:43956778	rs55653657	17	43956778	a	g	0.0229	0.009	2.552	13080	0.01071	0.7844	0.04363	0.1151	0.456	0.4102
	17:43957221	rs55894109	17	43957221	t	c	-0.0228	0.009	-2.544	13081	0.01097	0.7856	0.04361	0.1183	0.4656	0.4008
	17:43957269	rs56101773	17	43957269	t	c	0.0228	0.009	2.542	13082	0.01102	0.7865	0.04409	0.1182	0.4634	0.4072
	17:43957328	rs56249780	17	43957328	t	c	-0.0228	0.009	-2.542	13082	0.01102	0.7865	0.04409	0.1182	0.4634	0.4072
	17:43958099	rs55721252	17	43958099	t	c	0.0232	0.009	2.584	13080	0.009774	0.786	0.03886	0.1188	0.4604	0.4068
	17:43958139	rs55876817	17	43958139	a	c	0.0228	0.009	2.542	13082	0.01102	0.7865	0.04409	0.1182	0.4634	0.4072
	17:43958172	rs55944735	17	43958172	a	g	0.023	0.009	2.561	13082	0.01045	0.7958	0.04441	0.1175	0.4658	0.4482
	17:43958362	rs56356641	17	43958362	t	g	0.0229	0.009	2.552	13041	0.01072	0.8134	0.04323	0.1178	0.3983	0.4371
	17:43958431	rs55711631	17	43958431	t	c	0.0229	0.009	2.556	13080	0.01059	0.7922	0.04176	0.1213	0.4627	0.4126
	17:43958736	rs62055525	17	43958736	a	g	-0.0228	0.009	-2.537	13082	0.01117	0.7806	0.03859	0.1304	0.4534	0.3725
	17:43958744	rs112915466	17	43958744	a	g	0.0228	0.009	2.542	13082	0.01102	0.7865	0.04409	0.1182	0.4634	0.4072
	17:43959092	rs56343551	17	43959092	t	g	-0.0228	0.009	-2.542	13082	0.01102	0.7865	0.04409	0.1182	0.4634	0.4072
	17:43959113	rs55975673	17	43959113	a	g	0.0228	0.009	2.545	13081	0.01093	0.7792	0.0432	0.1189	0.4671	0.4045
	17:43959261	rs56387391	17	43959261	a	g	-0.0228	0.009	-2.542	13082	0.01102	0.7865	0.04409	0.1182	0.4634	0.4072
	17:43959661	rs2019816	17	43959661	a	g	-0.0226	0.009	-2.522	13080	0.01166	0.7336	0.04735	0.1053	0.4827	0.3932
	17:43959752	rs2006305	17	43959752	a	t	0.0227	0.009	2.534	13085	0.01129	0.7846	0.04386	0.1211	0.4632	0.4071
	17:43959918	rs2019822	17	43959918	a	t	-0.0226	0.009	-2.519	13083	0.01175	0.7892	0.04443	0.1245	0.4616	0.4016
	17:43960020	rs62055529	17	43960020	a	g	0.0226	0.009	2.521	13080	0.01171	0.8144	0.04656	0.1228	0.4718	0.405
	17:43960172	rs79580365	17	43960172	t	c	-0.0228	0.009	-2.541	13083	0.01105	0.7926	0.04305	0.1221	0.4627	0.4063
	17:43960283	rs55937610	17	43960283	a	g	0.0227	0.009	2.534	13085	0.01129	0.7846	0.04386	0.1211	0.4632	0.4071
	17:43960323	rs56365901	17	43960323	a	g	0.0227	0.009	2.53	13084	0.01141	0.7916	0.04435	0.1213	0.46	0.4044
	17:43960325	rs55767267	17	43960325	t	c	0.0227	0.009	2.53	13084	0.01141	0.7916	0.04435	0.1213	0.46	0.4044
	17:43960341	rs56127309	17	43960341	a	g	-0.0227	0.009	-2.524	13079	0.01159	0.7546	0.04275	0.1206	0.4578	0.4018
	17:43960600	rs56194412	17	43960600	t	c	0.0227	0.009	2.534	13085	0.01129	0.7846	0.04386	0.1211	0.4632	0.4071
	17:43960812	rs56338487	17	43960812	a	t	0.0227	0.009	2.534	13085	0.01129	0.7846	0.04386	0.1211	0.4632	0.4071
	17:43960911	rs56180212	17	43960911	a	g	0.0232	0.009	2.59	13082	0.009605	0.7994	0.04367	0.1062	0.4223	0.4546
	17:43960918	rs56301449	17	43960918	t	c	0.0228	0.009	2.536	13084	0.0112	0.7844	0.04306	0.1215	0.4591	0.4066
	17:43960997	rs62055538	17	43960997	t	c	0.0228	0.009	2.539	13084	0.0111	0.7871	0.04338	0.1218	0.4685	0.4108
	17:43961044	rs62055539	17	43961044	a	g	0.0228	0.009	2.537	13078	0.01118	0.7822	0.04371	0.1226	0.4734	0.4107
	17:43961142	rs62055540	17	43961142	t	c	0.0226	0.009	2.522	13082	0.01167	0.8144	0.04729	0.1244	0.47	0.4185
	17:43961292	rs17770108	17	43961292	t	g	-0.0227	0.009	-2.534	13085	0.01129	0.7846	0.04386	0.1211	0.4632	0.4071
	17:43962017	rs62055541	17	43962017	c	g	-0.0227	0.009	-2.534	13085	0.01129	0.7846	0.04386	0.1211	0.4632	0.4071
	17:43962982	rs77426526	17	43962982	a	g	-0.0227	0.009	-2.534	13085	0.01129	0.7846	0.04386	0.1211	0.4632	0.4071
	17:43963046	rs77129180	17	43963046	a	g	-0.0227	0.009	-2.534	13085	0.01129	0.7846	0.04386	0.1211	0.4632	0.4071
	17:43963120	rs74863825	17	43963120	t	c	-0.0227	0.009	-2.53	13084	0.01141	0.7916	0.04435	0.1213	0.46	0.4044
	17:43963282	rs80254317	17	43963282	c	g	0.0227	0.009	2.534	13085	0.01129	0.7846	0.04386	0.1211	0.4632	0.4071
	17:43963416	rs112425426	17	43963416	c	g	0.0227	0.009	2.526	13085	0.01154	0.7819	0.0451	0.1192	0.4581	0.4057
	17:43963844	rs62055542	17	43963844	t	c	-0.0225	0.009	-2.509	13085	0.01209	0.7645	0.04314	0.1214	0.4444	0.3692
	17:43963943	rs17770120	17	43963943	a	c	-0.0227	0.009	-2.534	13085	0.01129	0.7846	0.04386	0.1211	0.4632	0.4071
	17:43964163	rs17770150	17	43964163	a	g	-0.0227	0.009	-2.534	13085	0.01129	0.7846	0.04386	0.1211	0.4632	0.4071
	17:43964191	rs17770186	17	43964191	a	c	-0.0211	0.009	-2.345	13078	0.01901	0.8174	0.06546	0.143	0.5182	0.4027
	17:43964283	rs17691449	17	43964283	c	g	-0.0219	0.009	-2.432	13082	0.01501	0.8344	0.04976	0.1408	0.4341	0.3712
	17:43964539	rs62055544	17	43964539	a	g	0.0227	0.0089	2.536	13079	0.01122	0.7541	0.03635	0.1276	0.4636	0.3853
	17:43964561	rs62055545	17	43964561	t	c	-0.0217	0.009	-2.414	13050	0.0158	0.7753	0.05351	0.1327	0.4363	0.3903
	17:43964567	rs62055546	17	43964567	a	c	0.0227	0.009	2.534	13085	0.01129	0.7846	0.04386	0.1211	0.4632	0.4071
	17:43964755	rs62055547	17	43964755	t	c	-0.0227	0.009	-2.534	13085	0.01129	0.7846	0.04386	0.1211	0.4632	0.4071
	17:43964899	rs62055548	17	43964899	a	g	0.0227	0.009	2.535	13079	0.01126	0.7911	0.04698	0.1154	0.4609	0.4233
	17:43965063	rs113327263	17	43965063	t	c	0.0227	0.009	2.534	13085	0.01129	0.7846	0.04386	0.1211	0.4632	0.4071
	17:43965129	rs1248675756	17	43965129	a	at	-0.022	0.009	-2.442	13007	0.01462	0.7184	0.0489	0.1213	0.5153	0.3387
	17:43965429	rs111732768	17	43965429	t	tc	-0.0232	0.009	-2.587	13081	0.009677	0.8423	0.0451	0.1136	0.4742	0.4231
	17:43965595	rs62055549	17	43965595	c	g	-0.0227	0.009	-2.53	13084	0.01141	0.7916	0.04435	0.1213	0.46	0.4044
	17:43965680	rs62055550	17	43965680	a	g	-0.0229	0.009	-2.549	13082	0.0108	0.7849	0.04286	0.1197	0.4646	0.4103
	17:43965687	rs62055551	17	43965687	c	g	0.0228	0.009	2.546	13083	0.01089	0.7839	0.0436	0.1185	0.4662	0.4121
	17:43965955	rs62055552	17	43965955	a	g	0.0227	0.009	2.534	13085	0.01129	0.7846	0.04386	0.1211	0.4632	0.4071
	17:43966178	rs62055553	17	43966178	a	c	-0.0227	0.009	-2.534	13085	0.01129	0.7846	0.04386	0.1211	0.4632	0.4071
	17:43966260	rs62055554	17	43966260	a	g	0.0227	0.009	2.534	13085	0.01129	0.7846	0.04386	0.1211	0.4632	0.4071
	17:43966282	rs62055555	17	43966282	t	g	-0.0227	0.009	-2.534	13085	0.01129	0.7846	0.04386	0.1211	0.4632	0.4071
	17:43966608	rs111941646	17	43966608	a	t	0.0227	0.009	2.534	13085	0.01129	0.7846	0.04386	0.1211	0.4632	0.4071
	17:43966749	rs62055556	17	43966749	t	c	0.0228	0.009	2.536	13082	0.0112	0.8093	0.04495	0.1206	0.4572	0.4145
	17:43966795	rs62055557	17	43966795	a	c	-0.0227	0.009	-2.53	13084	0.01141	0.7916	0.04435	0.1213	0.46	0.4044
	17:43966910	rs140819255	17	43966910	a	aagg	0.0236	0.009	2.612	13027	0.008989	0.8503	0.04521	0.12	0.4943	0.4368
	17:43966955	rs62055558	17	43966955	a	g	0.0227	0.009	2.526	13084	0.01154	0.7848	0.0474	0.1154	0.4673	0.4182
	17:43967138	rs62055559	17	43967138	t	g	0.0227	0.009	2.534	13085	0.01129	0.7846	0.04386	0.1211	0.4632	0.4071
	17:43967562	rs79193046	17	43967562	t	c	0.0235	0.009	2.611	13076	0.009024	0.7628	0.04002	0.09922	0.4176	0.4193
	17:43968219	rs17691466	17	43968219	a	g	0.0227	0.009	2.53	13084	0.01141	0.7916	0.04435	0.1213	0.46	0.4044
	17:43968463	rs17691508	17	43968463	c	g	0.0226	0.009	2.516	13077	0.01187	0.7923	0.0437	0.1196	0.4463	0.3644
	17:43968572	rs62056760	17	43968572	a	g	-0.0227	0.009	-2.53	13084	0.01141	0.7916	0.04435	0.1213	0.46	0.4044
	17:43968874	rs55943606	17	43968874	a	g	0.0229	0.009	2.546	13070	0.01088	0.7592	0.03731	0.1271	0.4422	0.3453
	17:43968937	rs55895732	17	43968937	t	c	0.0227	0.009	2.53	13084	0.01141	0.7916	0.04435	0.1213	0.46	0.4044
	17:43968994	rs55960528	17	43968994	t	c	0.0227	0.009	2.53	13084	0.01141	0.7916	0.04435	0.1213	0.46	0.4044
	17:43969019	rs55877243	17	43969019	t	c	0.0227	0.009	2.53	13084	0.01141	0.7916	0.04435	0.1213	0.46	0.4044
	17:43969136	rs17770296	17	43969136	t	c	-0.0227	0.009	-2.53	13084	0.01141	0.7916	0.04435	0.1213	0.46	0.4044
	17:43969168	rs17691556	17	43969168	a	t	-0.0227	0.009	-2.53	13084	0.01141	0.7916	0.04435	0.1213	0.46	0.4044
	17:43969258	rs112297913	17	43969258	g	gc	0.0228	0.009	2.544	13081	0.01097	0.7783	0.0417	0.1225	0.4644	0.406
	17:43969686	rs62056761	17	43969686	a	t	-0.0227	0.009	-2.53	13083	0.01141	0.7873	0.04361	0.122	0.4488	0.4034
	17:43969779	rs17770337	17	43969779	t	g	-0.0227	0.009	-2.524	13083	0.01161	0.7827	0.04642	0.1164	0.4466	0.4116
	17:43969833	rs62056773	17	43969833	a	g	0.0226	0.009	2.519	13083	0.01179	0.789	0.04534	0.1225	0.458	0.4113
	17:43969901	rs62056774	17	43969901	a	g	-0.0215	0.009	-2.391	13079	0.01679	0.7615	0.05803	0.1303	0.4373	0.3633
	17:43969952	rs62056775	17	43969952	t	c	0.023	0.009	2.56	13083	0.01047	0.8395	0.04408	0.1212	0.4627	0.4118
	17:43969995	rs62056776	17	43969995	t	c	-0.0226	0.009	-2.523	13083	0.01165	0.7677	0.04594	0.1123	0.4671	0.3897
	17:43970012	rs146712066	17	43970012	cag	c	-0.0234	0.009	-2.605	13072	0.009182	0.8113	0.03965	0.1074	0.4318	0.4201
	17:43970108	rs78729125	17	43970108	a	c	-0.0227	0.009	-2.531	13083	0.01138	0.7914	0.04449	0.1205	0.4606	0.4043
	17:43970154	rs17770343	17	43970154	t	c	0.0228	0.009	2.535	13083	0.01124	0.8179	0.04515	0.1248	0.4667	0.4213
	17:43970303	rs62056777	17	43970303	a	g	-0.0221	0.009	-2.464	13079	0.01375	0.8057	0.05357	0.125	0.469	0.405
	17:43970662	rs17691610	17	43970662	t	g	-0.0227	0.009	-2.534	13085	0.01129	0.7846	0.04386	0.1211	0.4632	0.4071
	17:43971457	rs76594404	17	43971457	c	g	-0.0227	0.009	-2.534	13085	0.01129	0.7846	0.04386	0.1211	0.4632	0.4071
	17:43971481	rs80233201	17	43971481	t	c	0.0227	0.009	2.534	13085	0.01129	0.7846	0.04386	0.1211	0.4632	0.4071
	17:43971604	rs62056778	17	43971604	c	g	0.0227	0.009	2.534	13085	0.01129	0.7846	0.04386	0.1211	0.4632	0.4071
	17:43971785	rs11575895	17	43971785	a	g	0.0228	0.009	2.543	13084	0.011	0.7873	0.04321	0.1209	0.4726	0.4071
	17:43971937	rs62056779	17	43971937	a	c	-0.0229	0.009	-2.557	13085	0.01056	0.7619	0.04104	0.1162	0.4592	0.3915
	17:43972025	rs144722105	17	43972025	t	tc	-0.0225	0.009	-2.502	13078	0.01236	0.7673	0.04433	0.1262	0.4626	0.3928
	17:43972142	rs11575896	17	43972142	a	g	-0.0227	0.009	-2.53	13084	0.01142	0.8005	0.04877	0.116	0.4676	0.4296
	17:43972581	rs74457229	17	43972581	t	c	-0.0227	0.009	-2.534	13085	0.01129	0.7846	0.04386	0.1211	0.4632	0.4071
	17:43973080	rs74548327	17	43973080	a	g	0.0227	0.009	2.534	13085	0.01129	0.7846	0.04386	0.1211	0.4632	0.4071
	17:43973121	rs111972148	17	43973121	c	g	-0.0228	0.009	-2.541	13084	0.01105	0.7918	0.04332	0.1209	0.4539	0.4105
	17:43973233	rs76324150	17	43973233	t	c	-0.0226	0.009	-2.516	13084	0.01188	0.7838	0.04554	0.1243	0.4734	0.4091
	17:43973408	rs113347741	17	43973408	t	c	-0.0227	0.009	-2.534	13085	0.01129	0.7846	0.04386	0.1211	0.4632	0.4071
	17:43973413	rs78720789	17	43973413	a	g	0.0228	0.009	2.536	13084	0.01122	0.7923	0.04384	0.1213	0.4589	0.4054
	17:43973652	rs62056780	17	43973652	t	c	-0.0229	0.009	-2.553	13083	0.01069	0.8087	0.04178	0.1261	0.4792	0.4006
	17:43973899	rs62056781	17	43973899	t	c	0.0227	0.009	2.534	13085	0.01129	0.7846	0.04386	0.1211	0.4632	0.4071
	17:43974065	rs74496580	17	43974065	a	c	-0.0229	0.009	-2.546	13084	0.01089	0.8089	0.04371	0.1233	0.4698	0.4098
	17:43974230	rs62056782	17	43974230	t	c	-0.0227	0.009	-2.534	13085	0.01129	0.7846	0.04386	0.1211	0.4632	0.4071
	17:43974343	rs111752348	17	43974343	t	tcgc	-0.0228	0.009	-2.543	13082	0.01099	0.7877	0.044	0.1149	0.4396	0.4018
	17:43974354	rs113161176	17	43974354	a	g	-0.0229	0.009	-2.55	13082	0.01077	0.7732	0.04422	0.1144	0.4598	0.4153
	17:43974476	rs80346216	17	43974476	t	g	-0.0228	0.009	-2.538	13084	0.01115	0.785	0.04291	0.122	0.4674	0.4007
	17:43974477	rs76632685	17	43974477	a	t	0.0228	0.009	2.538	13084	0.01115	0.785	0.04291	0.122	0.4674	0.4007
	17:43974549	rs62056783	17	43974549	c	g	-0.0227	0.009	-2.534	13085	0.01129	0.7846	0.04386	0.1211	0.4632	0.4071
	17:43974889	rs62056784	17	43974889	c	g	0.0226	0.009	2.523	13084	0.01165	0.7897	0.04447	0.1227	0.4567	0.405
	17:43975263	rs62056785	17	43975263	t	c	0.0227	0.009	2.534	13085	0.01129	0.7846	0.04386	0.1211	0.4632	0.4071
	17:43975285	rs62056786	17	43975285	t	c	0.0229	0.009	2.556	13083	0.0106	0.7981	0.04195	0.1239	0.4759	0.4093
	17:43975415	rs62056789	17	43975415	a	c	0.0227	0.009	2.534	13085	0.01129	0.7846	0.04386	0.1211	0.4632	0.4071
	17:43975417	rs62056790	17	43975417	a	g	-0.0227	0.009	-2.534	13085	0.01129	0.7846	0.04386	0.1211	0.4632	0.4071
	17:43976064	rs62056791	17	43976064	t	c	0.0227	0.009	2.534	13085	0.01129	0.7846	0.04386	0.1211	0.4632	0.4071
	17:43976627	rs77561671	17	43976627	t	g	-0.0227	0.009	-2.535	13082	0.01124	0.7921	0.04475	0.1226	0.4837	0.4135
	17:43976644	rs62056792	17	43976644	a	g	-0.0227	0.009	-2.535	13083	0.01124	0.7917	0.04425	0.1228	0.4791	0.4108
	17:43977018	rs62056793	17	43977018	a	g	0.0227	0.009	2.534	13085	0.01129	0.7846	0.04386	0.1211	0.4632	0.4071
	17:43977049	rs62056794	17	43977049	a	g	0.0227	0.009	2.527	13084	0.01152	0.7852	0.04427	0.1228	0.4671	0.4092
	17:43977702	rs1864324	17	43977702	t	c	-0.0228	0.009	-2.54	13084	0.01109	0.7846	0.04312	0.1215	0.4666	0.4087
	17:43977827	rs1864325	17	43977827	t	c	-0.0227	0.009	-2.534	13085	0.01129	0.7846	0.04386	0.1211	0.4632	0.4071
	17:43978041	rs62056795	17	43978041	t	c	-0.0227	0.009	-2.534	13085	0.01129	0.7846	0.04386	0.1211	0.4632	0.4071
	17:43978120	rs62056796	17	43978120	a	g	0.0227	0.009	2.534	13085	0.01129	0.7846	0.04386	0.1211	0.4632	0.4071
	17:43978295	rs55691306	17	43978295	c	g	-0.0227	0.009	-2.534	13085	0.01129	0.7846	0.04386	0.1211	0.4632	0.4071
	17:43978306	rs56306380	17	43978306	a	g	-0.0227	0.009	-2.534	13085	0.01129	0.7846	0.04386	0.1211	0.4632	0.4071
	17:43978308	rs55841786	17	43978308	t	c	0.0227	0.009	2.534	13085	0.01129	0.7846	0.04386	0.1211	0.4632	0.4071
	17:43978320	rs55823844	17	43978320	a	g	-0.0227	0.009	-2.534	13085	0.01129	0.7846	0.04386	0.1211	0.4632	0.4071
	17:43978534	rs1560310	17	43978534	a	g	-0.0225	0.009	-2.503	13081	0.01231	0.7661	0.04524	0.129	0.4809	0.4231
	17:43978604	rs1467962	17	43978604	a	g	0.0227	0.009	2.534	13085	0.01129	0.7846	0.04386	0.1211	0.4632	0.4071
	17:43978625	rs1560311	17	43978625	t	c	0.0226	0.009	2.523	13084	0.01165	0.7897	0.04447	0.1227	0.4567	0.405
	17:43978934	rs1467963	17	43978934	t	g	0.0227	0.009	2.534	13085	0.01129	0.7846	0.04386	0.1211	0.4632	0.4071
	17:43979468	rs62056800	17	43979468	a	t	-0.0228	0.009	-2.537	13082	0.01118	0.7884	0.04298	0.1219	0.4652	0.3961
	17:43979504	rs62056801	17	43979504	a	g	-0.0227	0.009	-2.534	13085	0.01129	0.7846	0.04386	0.1211	0.4632	0.4071
	17:43979622	rs113834264	17	43979622	a	g	-0.0227	0.009	-2.534	13085	0.01129	0.7846	0.04386	0.1211	0.4632	0.4071
	17:43979822	rs2099151	17	43979822	a	t	0.0227	0.009	2.532	13084	0.01135	0.7804	0.04362	0.1216	0.458	0.407
	17:43979971	rs2082068	17	43979971	t	c	-0.0228	0.009	-2.542	13084	0.01103	0.7869	0.04369	0.1196	0.461	0.4088
	17:43980530	rs1984937	17	43980530	a	c	0.0227	0.009	2.534	13085	0.01129	0.7846	0.04386	0.1211	0.4632	0.4071
	17:43980762	rs62056802	17	43980762	a	g	0.0224	0.009	2.495	13080	0.01261	0.7742	0.04578	0.125	0.4627	0.3897
	17:43980998	rs112003140	17	43980998	a	g	-0.0232	0.009	-2.566	13028	0.01029	0.6876	0.03766	0.1243	0.6219	0.3749
	17:43981795	rs113589236	17	43981795	a	g	-0.0215	0.009	-2.379	13037	0.01735	0.7808	0.05996	0.1092	0.4223	0.3538
	17:43981831	rs113029914	17	43981831	a	t	0.0221	0.009	2.452	13020	0.01422	0.7404	0.05399	0.09912	0.3622	0.3723
	17:43981958	rs112275277	17	43981958	t	c	-0.0224	0.009	-2.494	13077	0.01263	0.7655	0.04648	0.1288	0.5138	0.3983
	17:43982069	rs367820416	17	43982069	t	g	0.0215	0.009	2.386	13054	0.01702	0.6622	0.06282	0.1044	0.4402	0.3514
	17:43982159	rs62056803	17	43982159	a	g	0.0227	0.009	2.534	13085	0.01129	0.7846	0.04386	0.1211	0.4632	0.4071
	17:43982286	rs62056804	17	43982286	t	c	-0.0227	0.009	-2.534	13085	0.01129	0.7846	0.04386	0.1211	0.4632	0.4071
	17:43982903	rs77084869	17	43982903	a	g	0.0227	0.009	2.534	13085	0.01129	0.7846	0.04386	0.1211	0.4632	0.4071
	17:43982961	rs74573628	17	43982961	t	c	0.0227	0.009	2.534	13085	0.01129	0.7846	0.04386	0.1211	0.4632	0.4071
	17:43983159	rs75617973	17	43983159	t	c	0.0227	0.009	2.531	13084	0.01138	0.7733	0.04358	0.1204	0.4662	0.4053
	17:43983363	rs62056805	17	43983363	a	g	-0.0227	0.009	-2.526	13080	0.01154	0.7946	0.04402	0.1273	0.4798	0.3983
	17:43983801	rs62056806	17	43983801	a	g	0.0227	0.009	2.534	13085	0.01129	0.7846	0.04386	0.1211	0.4632	0.4071
	17:43984253	rs62056807	17	43984253	c	g	-0.023	0.009	-2.555	13081	0.01062	0.7889	0.03882	0.1257	0.4236	0.3953
	17:43984399	rs1467966	17	43984399	t	c	-0.0227	0.009	-2.534	13085	0.01129	0.7846	0.04386	0.1211	0.4632	0.4071
	17:43984646	rs62056808	17	43984646	t	c	0.0229	0.009	2.553	13083	0.01069	0.7928	0.04386	0.1162	0.4599	0.4137
	17:43984669	rs62056809	17	43984669	a	g	0.0219	0.009	2.444	13075	0.01452	0.7865	0.05357	0.1321	0.4892	0.3977
	17:43984672	rs62056810	17	43984672	t	c	0.0229	0.009	2.55	13084	0.01077	0.7969	0.04279	0.1204	0.4543	0.4126
	17:43984864	rs79492906	17	43984864	t	c	-0.0226	0.009	-2.522	13083	0.01165	0.7893	0.04405	0.1251	0.4686	0.4051
	17:43985247	rs62056811	17	43985247	t	c	-0.0228	0.009	-2.544	13082	0.01097	0.7825	0.04188	0.1261	0.4811	0.4144
	17:43985597	rs74509629	17	43985597	t	c	-0.0227	0.009	-2.53	13083	0.0114	0.7871	0.04391	0.1238	0.4796	0.4163
	17:43985662	rs79290980	17	43985662	t	c	0.0227	0.009	2.534	13085	0.01129	0.7846	0.04386	0.1211	0.4632	0.4071
	17:43986396	rs1467968	17	43986396	t	c	-0.0227	0.009	-2.534	13085	0.01129	0.7846	0.04386	0.1211	0.4632	0.4071
	17:43986420	rs4371195	17	43986420	a	g	0.0227	0.009	2.53	13081	0.01141	0.7198	0.0445	0.1147	0.497	0.4262
	17:43986432	rs12150125	17	43986432	a	g	-0.0228	0.009	-2.538	13081	0.01116	0.785	0.04418	0.1188	0.4489	0.4174
	17:43986462	rs12150527	17	43986462	a	g	0.0228	0.009	2.536	13084	0.01121	0.7923	0.04338	0.1221	0.4536	0.4057
	17:43986992	rs7502888	17	43986992	c	g	-0.0229	0.009	-2.549	13083	0.01081	0.7942	0.0423	0.1218	0.465	0.4055
	17:43987154	rs62056812	17	43987154	a	g	-0.022	0.009	-2.445	13076	0.0145	0.7795	0.0513	0.1381	0.5157	0.4359
	17:43987184	rs111447859	17	43987184	t	c	0.0231	0.009	2.573	13079	0.0101	0.7301	0.03914	0.1159	0.5009	0.3918
	17:43987723	rs28439143	17	43987723	a	g	-0.0233	0.009	-2.597	13079	0.009408	0.6892	0.03311	0.1028	0.3891	0.3915
	17:43987801	rs56189701	17	43987801	t	c	0.022	0.009	2.449	13070	0.01432	0.7241	0.0405	0.1422	0.4553	0.3427
	17:43988205	rs2435204	17	43988205	a	g	0.0202	0.0089	2.273	13050	0.02301	0.6087	0.06	0.0901	0.2669	0.2502
	17:43988623	rs62056835	17	43988623	a	g	-0.0227	0.009	-2.534	13085	0.01129	0.7846	0.04386	0.1211	0.4632	0.4071
	17:43988884	rs62056837	17	43988884	t	c	0.0233	0.009	2.596	13081	0.009441	0.8023	0.03779	0.1193	0.4598	0.4042
	17:43989087	rs62056838	17	43989087	a	g	0.0227	0.009	2.534	13085	0.01129	0.7846	0.04386	0.1211	0.4632	0.4071
	17:43989129	rs1441637502	17	43989129	ca	c	0.0227	0.009	2.525	13076	0.01156	0.7792	0.04178	0.1287	0.4647	0.4073
	17:43989221	rs62056839	17	43989221	t	c	0.0227	0.009	2.534	13085	0.01129	0.7846	0.04386	0.1211	0.4632	0.4071
	17:43989509	rs67019322	17	43989509	t	ta	-0.0227	0.009	-2.531	13084	0.01136	0.7799	0.0435	0.1221	0.4613	0.4078
	17:43989689	rs62056840	17	43989689	t	c	0.0227	0.009	2.534	13085	0.01129	0.7846	0.04386	0.1211	0.4632	0.4071
	17:43989898	rs112116311	17	43989898	t	g	0.0227	0.009	2.534	13085	0.01129	0.7846	0.04386	0.1211	0.4632	0.4071
	17:43989909	rs78209533	17	43989909	a	g	0.0228	0.009	2.54	13084	0.01107	0.7808	0.04511	0.1105	0.4442	0.4157
	17:43990041	rs62056841	17	43990041	a	c	0.0227	0.009	2.534	13085	0.01129	0.7846	0.04386	0.1211	0.4632	0.4071
	17:43990072	rs79860128	17	43990072	a	g	0.0227	0.009	2.531	13084	0.01139	0.7813	0.04346	0.1221	0.464	0.4029
	17:43990662	rs9944484	17	43990662	a	g	-0.0235	0.009	-2.624	13084	0.008701	0.7689	0.03393	0.1186	0.4778	0.4336
	17:43990919	rs17563965	17	43990919	a	g	0.0228	0.009	2.536	13084	0.0112	0.7844	0.04306	0.1215	0.4591	0.4066
	17:43991252	rs1270412776	17	43991252	a	ac	-0.0227	0.009	-2.525	13082	0.01156	0.8188	0.0482	0.1148	0.4674	0.3955
	17:43991272	rs17563986	17	43991272	a	g	0.0227	0.009	2.528	13084	0.01146	0.7979	0.0456	0.1215	0.4669	0.4145
	17:43991468	rs113141256	17	43991468	t	ta	0.0234	0.009	2.603	13069	0.009238	0.8424	0.04103	0.1115	0.4275	0.4227
	17:43991781	rs17564020	17	43991781	t	g	-0.0225	0.009	-2.504	13085	0.01226	0.8125	0.04925	0.1174	0.4706	0.4049
	17:43991888	rs55682376	17	43991888	a	g	-0.0227	0.009	-2.534	13085	0.01129	0.7846	0.04386	0.1211	0.4632	0.4071
	17:43992233	rs55788678	17	43992233	t	c	-0.0227	0.009	-2.526	13083	0.01153	0.772	0.04314	0.1222	0.4564	0.4039
	17:43992244	rs56042957	17	43992244	a	g	-0.0225	0.009	-2.509	13074	0.0121	0.7404	0.04248	0.1233	0.4685	0.3863
	17:43992283	rs55810795	17	43992283	a	g	0.0227	0.009	2.525	13074	0.01157	0.7502	0.04442	0.1164	0.4644	0.4151
	17:43992305	rs55933304	17	43992305	a	g	-0.0228	0.009	-2.543	13084	0.01099	0.7896	0.04319	0.1216	0.4654	0.4103
	17:43992456	rs62056848	17	43992456	a	g	-0.0227	0.009	-2.534	13085	0.01129	0.7846	0.04386	0.1211	0.4632	0.4071
	17:43992463	rs62056849	17	43992463	c	g	-0.0227	0.009	-2.534	13085	0.01129	0.7846	0.04386	0.1211	0.4632	0.4071
	17:43992581	rs62056850	17	43992581	t	c	-0.0222	0.009	-2.476	13084	0.01327	0.8969	0.05244	0.1463	0.4938	0.4429
	17:43992806	rs62056851	17	43992806	a	g	0.0228	0.009	2.538	13084	0.01115	0.7774	0.04321	0.1201	0.4623	0.4051
	17:43992939	rs62056856	17	43992939	t	c	0.0229	0.009	2.547	13082	0.01086	0.7671	0.04151	0.1194	0.4547	0.4097
	17:43994252	rs77926909	17	43994252	t	c	0.0231	0.009	2.573	13054	0.01009	0.8101	0.04717	0.09684	0.3963	0.4064
	17:43994358	rs111541901	17	43994358	t	c	-0.0231	0.009	-2.575	13084	0.01003	0.7796	0.03768	0.1243	0.4772	0.3967
	17:43994386	rs17649518	17	43994386	a	c	-0.0227	0.009	-2.534	13085	0.01129	0.7846	0.04386	0.1211	0.4632	0.4071
	17:43994435	rs62056859	17	43994435	a	g	0.0227	0.009	2.525	13083	0.01157	0.806	0.0448	0.1275	0.4868	0.4008
	17:43994508	rs569100772	17	43994508	g	gaga	-0.0228	0.009	-2.537	13084	0.01119	0.794	0.04366	0.1213	0.458	0.4101
	17:43994623	rs112647192	17	43994623	a	g	-0.0224	0.009	-2.497	13082	0.01253	0.7635	0.04624	0.1192	0.4567	0.379
	17:43994648	rs17649553	17	43994648	t	c	-0.0221	0.009	-2.462	13075	0.01382	0.7316	0.04393	0.1328	0.4603	0.3818
	17:43994952	rs17649571	17	43994952	a	g	0.0227	0.009	2.534	13085	0.01129	0.7846	0.04386	0.1211	0.4632	0.4071
	17:43995098	rs17564153	17	43995098	a	g	-0.0222	0.009	-2.473	13078	0.01339	0.7917	0.03877	0.1599	0.4591	0.3875
	17:43995990	rs17649635	17	43995990	a	g	0.0227	0.009	2.534	13085	0.01129	0.7846	0.04386	0.1211	0.4632	0.4071
	17:43996716	rs1005407994	17	43996716	g	gc	-0.0217	0.0089	-2.426	13029	0.01528	0.6176	0.03955	0.1321	0.4749	0.3002
	17:43996721	rs113271363	17	43996721	c	g	0.0227	0.009	2.527	13069	0.01149	0.7658	0.0454	0.1237	0.5154	0.4213
	17:43996908	rs55760800	17	43996908	t	g	0.0228	0.009	2.542	13081	0.01103	0.8013	0.04528	0.1187	0.4762	0.406
	17:43996960	rs56303672	17	43996960	a	g	0.0228	0.009	2.542	13079	0.01101	0.8112	0.04577	0.1197	0.483	0.4107
	17:43997372	rs17649641	17	43997372	t	c	0.0229	0.009	2.55	13081	0.01079	0.8009	0.04582	0.1158	0.4628	0.4224
	17:43997499	rs75046472	17	43997499	a	t	0.0228	0.009	2.542	13081	0.01103	0.8013	0.04528	0.1187	0.4762	0.406
	17:43997520	rs17564223	17	43997520	t	c	-0.0228	0.009	-2.542	13081	0.01103	0.8013	0.04528	0.1187	0.4762	0.406
	17:43997901	rs17649700	17	43997901	c	g	-0.0227	0.009	-2.526	13079	0.01154	0.7877	0.04688	0.117	0.4906	0.4016
	17:43998151	rs62058962	17	43998151	t	c	-0.0228	0.009	-2.542	13081	0.01103	0.8013	0.04528	0.1187	0.4762	0.406
	17:43998328	rs1467969	17	43998328	t	c	-0.0228	0.009	-2.542	13081	0.01103	0.8013	0.04528	0.1187	0.4762	0.406
	17:43998574	rs1467970	17	43998574	t	g	0.0228	0.009	2.542	13081	0.01103	0.8013	0.04528	0.1187	0.4762	0.406
	17:43998767	rs767058	17	43998767	t	c	0.0221	0.009	2.465	13073	0.01369	0.8144	0.05073	0.137	0.5197	0.3971
	17:43998822	rs767057	17	43998822	a	g	0.0224	0.009	2.495	13080	0.01258	0.8054	0.04789	0.1301	0.4933	0.3936
	17:43998910	rs767056	17	43998910	t	c	-0.023	0.009	-2.564	13075	0.01033	0.7691	0.04274	0.1056	0.4516	0.3841
	17:43999100	rs767059	17	43999100	c	g	-0.0229	0.009	-2.547	13080	0.01088	0.8031	0.04496	0.1183	0.4801	0.403
	17:43999406	rs62058964	17	43999406	a	g	0.0227	0.009	2.527	13079	0.01152	0.7913	0.04612	0.1173	0.4729	0.4027
	17:43999529	rs62058965	17	43999529	c	g	-0.0226	0.009	-2.514	13077	0.01193	0.7775	0.04764	0.1182	0.4904	0.4012
	17:43999785	rs1967981	17	43999785	c	g	0.0227	0.009	2.534	13080	0.01129	0.8056	0.04581	0.1208	0.4791	0.4048
	17:43999793	rs1476127	17	43999793	a	g	-0.0228	0.009	-2.542	13081	0.01103	0.8013	0.04528	0.1187	0.4762	0.406
	17:44000202	rs55929431	17	44000202	a	g	-0.0228	0.009	-2.546	13078	0.01089	0.7936	0.04276	0.1265	0.4835	0.4364
	17:44000234	rs8079501	17	44000234	a	t	0.0228	0.009	2.537	13078	0.01119	0.8063	0.04542	0.1211	0.4863	0.4022
	17:44000505	rs56002706	17	44000505	t	c	-0.0228	0.009	-2.542	13081	0.01103	0.8013	0.04528	0.1187	0.4762	0.406
	17:44000610	rs8078495	17	44000610	a	g	-0.0228	0.009	-2.542	13081	0.01103	0.8013	0.04528	0.1187	0.4762	0.406
	17:44000914	rs17649866	17	44000914	t	c	0.0228	0.009	2.542	13081	0.01103	0.8013	0.04528	0.1187	0.4762	0.406
	17:44001228	rs62058968	17	44001228	a	g	-0.0228	0.009	-2.542	13081	0.01103	0.8013	0.04528	0.1187	0.4762	0.406
	17:44001379	rs17564493	17	44001379	t	c	-0.0228	0.009	-2.542	13081	0.01103	0.8013	0.04528	0.1187	0.4762	0.406
	17:44001549	rs112791677	17	44001549	g	gc	0.0221	0.009	2.46	13059	0.01389	0.8119	0.05685	0.1238	0.52	0.3951
	17:44001621	rs17649918	17	44001621	a	g	0.0229	0.009	2.554	13079	0.01064	0.7558	0.04634	0.1045	0.4869	0.4165
	17:44001661	rs17649954	17	44001661	a	g	0.0228	0.009	2.542	13081	0.01103	0.8013	0.04528	0.1187	0.4762	0.406
	17:44001957	rs55685451	17	44001957	t	g	0.0229	0.009	2.549	13080	0.01079	0.8017	0.04512	0.1171	0.4804	0.4074
	17:44002062	rs17564591	17	44002062	a	c	0.0229	0.009	2.549	13075	0.0108	0.7701	0.04203	0.1195	0.4762	0.4026
	17:44002138	rs17564619	17	44002138	a	g	0.0229	0.009	2.551	13079	0.01074	0.8004	0.04561	0.114	0.4688	0.4075
	17:44002431	rs62059003	17	44002431	t	c	-0.023	0.009	-2.559	13077	0.01051	0.799	0.04624	0.111	0.4728	0.4183
	17:44002555	rs17650063	17	44002555	a	g	0.0228	0.009	2.538	13079	0.01115	0.799	0.04612	0.1183	0.4784	0.4143
	17:44002595	rs17564703	17	44002595	t	c	-0.0228	0.009	-2.541	13074	0.01105	0.8075	0.04624	0.1175	0.4724	0.4097
	17:44002969	rs76090253	17	44002969	a	c	0.0229	0.009	2.552	13079	0.01071	0.8048	0.04497	0.1171	0.4784	0.4063
	17:44003133	rs147319425	17	44003133	a	aaag	0.0233	0.009	2.596	13072	0.009419	0.853	0.04373	0.1139	0.457	0.42
	17:44003397	rs55788597	17	44003397	a	t	-0.0229	0.009	-2.552	13079	0.01071	0.8048	0.04497	0.1171	0.4784	0.4063
	17:44003446	rs56197117	17	44003446	a	g	0.0229	0.009	2.552	13079	0.01071	0.8048	0.04497	0.1171	0.4784	0.4063
	17:44003599	rs56249311	17	44003599	t	c	-0.0228	0.009	-2.545	13079	0.01093	0.7729	0.04376	0.1157	0.4678	0.4101
	17:44003893	rs62059004	17	44003893	a	g	0.0235	0.009	2.613	13076	0.008968	0.8417	0.04541	0.1061	0.4732	0.4399
	17:44004076	rs76500077	17	44004076	t	c	0.0229	0.009	2.551	13079	0.01075	0.8082	0.04551	0.1161	0.463	0.4187
	17:44004472	rs62059005	17	44004472	a	g	0.0228	0.009	2.539	13077	0.01111	0.8042	0.04718	0.1153	0.4897	0.39
	17:44005186	rs113313477	17	44005186	a	g	-0.0227	0.009	-2.53	13077	0.0114	0.8022	0.04727	0.1199	0.4812	0.4111
	17:44005226	rs112439933	17	44005226	a	c	0.0229	0.009	2.55	13077	0.01078	0.8029	0.0452	0.1162	0.4693	0.4111
	17:44005254	rs113796169	17	44005254	a	t	-0.023	0.009	-2.561	13077	0.01043	0.8194	0.04181	0.127	0.5205	0.3824
	17:44005329	rs112454267	17	44005329	a	g	-0.023	0.009	-2.568	13076	0.01024	0.7902	0.04209	0.116	0.4782	0.3946
	17:44005361	rs112166495	17	44005361	a	g	-0.0227	0.009	-2.527	13067	0.01149	0.7252	0.0391	0.1264	0.5215	0.3451
	17:44005413	rs17564780	17	44005413	a	g	0.0234	0.009	2.612	13078	0.008995	0.8147	0.04415	0.1036	0.4677	0.4334
	17:44005615	rs62059007	17	44005615	a	g	0.0229	0.009	2.552	13079	0.01071	0.8048	0.04497	0.1171	0.4784	0.4063
	17:44006085	rs62059008	17	44006085	a	g	0.0228	0.009	2.54	13071	0.01109	0.7768	0.04143	0.1273	0.4816	0.3853
	17:44006130	rs62059009	17	44006130	t	c	0.023	0.009	2.566	13079	0.01027	0.803	0.04421	0.1128	0.4803	0.397
	17:44006252	rs62061705	17	44006252	t	c	0.0229	0.009	2.552	13079	0.01071	0.8048	0.04497	0.1171	0.4784	0.4063
	17:44006453	rs542958940	17	44006453	ct	c	-0.0248	0.009	-2.749	13049	0.005971	0.9165	0.02837	0.125	0.4277	0.4354
	17:44006601	rs17564829	17	44006601	t	c	0.0229	0.009	2.554	13078	0.01066	0.7997	0.04468	0.1173	0.4862	0.4045
	17:44006896	rs62061706	17	44006896	t	c	0.0229	0.009	2.552	13079	0.01071	0.8048	0.04497	0.1171	0.4784	0.4063
	17:44006954	rs62061707	17	44006954	t	c	0.0229	0.009	2.548	13078	0.01085	0.8064	0.04552	0.1179	0.474	0.411
	17:44006956	rs62061708	17	44006956	a	g	0.0229	0.009	2.548	13078	0.01085	0.8064	0.04552	0.1179	0.474	0.411
	17:44007493	rs62061709	17	44007493	t	c	-0.0223	0.009	-2.481	13071	0.01309	0.8025	0.05297	0.1193	0.4769	0.3993
	17:44007727	rs62061710	17	44007727	t	c	-0.0228	0.009	-2.54	13064	0.01108	0.8177	0.05	0.1132	0.5167	0.3993
	17:44007764	rs62061711	17	44007764	t	c	0.0227	0.009	2.525	13070	0.01158	0.8049	0.04905	0.1136	0.4613	0.4014
	17:44007773	rs1159154151	17	44007773	caaaa	c	0.0225	0.009	2.502	13055	0.01234	0.7184	0.04652	0.1163	0.4514	0.4348
	17:44007785	rs113912415	17	44007785	a	g	0.0222	0.009	2.457	13036	0.01401	0.8949	0.05555	0.1483	0.5272	0.398
	17:44009456	rs28414014	17	44009456	g	ga	0.0217	0.0093	2.33	12542	0.01983	0.5619	0.1063	0.03968	0.388	0.2936
	17:44009876	rs62061712	17	44009876	a	c	-0.0227	0.009	-2.53	13070	0.0114	0.8236	0.0508	0.1154	0.4992	0.4146
	17:44009921	rs7501759	17	44009921	a	g	0.0228	0.009	2.545	13068	0.01094	0.7746	0.04513	0.1138	0.4661	0.3911
	17:44010040	rs2316782	17	44010040	a	g	0.0227	0.009	2.532	13073	0.01133	0.8058	0.04853	0.1154	0.4765	0.4123
	17:44010118	rs2316783	17	44010118	c	g	-0.0229	0.009	-2.551	13071	0.01074	0.8273	0.0482	0.1124	0.467	0.418
	17:44010364	rs4255816	17	44010364	c	g	0.0227	0.009	2.531	13072	0.01138	0.7993	0.04715	0.117	0.4725	0.4049
	17:44010405	rs62061713	17	44010405	a	g	0.0227	0.009	2.532	13073	0.01133	0.8058	0.04853	0.1154	0.4765	0.4123
	17:44010452	rs62061714	17	44010452	a	c	-0.0227	0.009	-2.528	13065	0.01147	0.8052	0.05217	0.1076	0.4839	0.4038
	17:44010661	rs113952577	17	44010661	a	g	0.0227	0.009	2.524	13071	0.0116	0.8053	0.05038	0.1105	0.4678	0.4041
	17:44010984	rs78077519	17	44010984	a	g	-0.0227	0.009	-2.53	13074	0.01142	0.8027	0.04869	0.1155	0.4785	0.4134
	17:44011018	rs17564871	17	44011018	a	g	0.0227	0.009	2.53	13074	0.01142	0.8027	0.04869	0.1155	0.4785	0.4134
	17:44011073	rs17650258	17	44011073	a	g	-0.0227	0.009	-2.524	13073	0.0116	0.797	0.04913	0.1151	0.4828	0.4101
	17:44011526	rs62061715	17	44011526	a	g	0.0227	0.009	2.53	13074	0.01142	0.8027	0.04869	0.1155	0.4785	0.4134
	17:44011749	rs17564948	17	44011749	a	g	0.0227	0.009	2.53	13074	0.01142	0.8027	0.04869	0.1155	0.4785	0.4134
	17:44011825	rs17564983	17	44011825	a	c	0.0227	0.009	2.53	13074	0.01142	0.8027	0.04869	0.1155	0.4785	0.4134
	17:44012096	rs62061716	17	44012096	a	g	0.0227	0.009	2.526	13073	0.01154	0.8025	0.04923	0.115	0.479	0.4127
	17:44012248	rs62061717	17	44012248	a	t	-0.0227	0.009	-2.53	13074	0.01142	0.8027	0.04869	0.1155	0.4785	0.4134
	17:44012257	rs1008711731	17	44012257	cg	c	0.0221	0.009	2.447	13014	0.01442	0.7661	0.05543	0.1281	0.5214	0.3755
	17:44012260	rs62061718	17	44012260	t	c	0.0229	0.009	2.538	13040	0.01115	0.8202	0.05745	0.1012	0.5183	0.3745
	17:44012343	rs17650335	17	44012343	a	g	-0.0227	0.009	-2.53	13074	0.01142	0.8027	0.04869	0.1155	0.4785	0.4134
	17:44012463	rs17565025	17	44012463	t	c	0.0226	0.009	2.52	13072	0.01173	0.8341	0.05682	0.1057	0.4613	0.4292
	17:44012915	rs77924424	17	44012915	t	c	0.0229	0.009	2.548	13072	0.01083	0.8031	0.0481	0.1115	0.4776	0.4223
	17:44012989	rs62061719	17	44012989	t	c	-0.0229	0.009	-2.551	13073	0.01075	0.8139	0.04822	0.1114	0.4776	0.4158
	17:44013024	rs17650381	17	44013024	t	c	0.0228	0.009	2.539	13074	0.01112	0.804	0.04776	0.114	0.4752	0.4083
	17:44013103	rs17650417	17	44013103	t	g	-0.0227	0.009	-2.532	13073	0.01134	0.7901	0.04922	0.1096	0.4689	0.41
	17:44013189	rs62061720	17	44013189	t	c	-0.0227	0.009	-2.524	13071	0.0116	0.7769	0.04612	0.1185	0.4776	0.4171
	17:44013346	rs62061721	17	44013346	t	c	0.0228	0.009	2.536	13075	0.01122	0.8013	0.04736	0.1153	0.471	0.4079
	17:44013475	rs79857651	17	44013475	a	g	-0.0228	0.009	-2.536	13075	0.01122	0.8013	0.04736	0.1153	0.471	0.4079
	17:44013483	rs113756354	17	44013483	a	g	0.0227	0.009	2.527	13084	0.01149	0.786	0.0451	0.1213	0.4707	0.4126
	17:44013938	rs12150111	17	44013938	a	g	0.0227	0.009	2.534	13085	0.01129	0.7846	0.04386	0.1211	0.4632	0.4071
	17:44013964	rs55939347	17	44013964	t	tc	0.0226	0.009	2.512	13072	0.01201	0.8271	0.0435	0.1407	0.4714	0.4235
	17:44013966	rs56072903	17	44013966	t	c	0.0227	0.009	2.534	13085	0.01129	0.7846	0.04386	0.1211	0.4632	0.4071
	17:44014137	rs12150460	17	44014137	t	g	-0.0227	0.009	-2.525	13084	0.01156	0.7908	0.04426	0.1252	0.4624	0.4178
	17:44014263	rs12150195	17	44014263	t	c	0.0227	0.009	2.534	13085	0.01129	0.7846	0.04386	0.1211	0.4632	0.4071
	17:44014384	rs55874169	17	44014384	a	g	-0.0228	0.009	-2.545	13083	0.01094	0.7862	0.04372	0.12	0.4693	0.4192
	17:44014981	rs62061723	17	44014981	t	g	-0.0235	0.009	-2.611	13069	0.00902	0.7399	0.04398	0.09097	0.4535	0.4332
	17:44015446	rs12150229	17	44015446	a	g	0.0227	0.009	2.534	13085	0.01129	0.7846	0.04386	0.1211	0.4632	0.4071
	17:44015464	rs12150230	17	44015464	a	g	0.0228	0.009	2.542	13084	0.01103	0.7848	0.04299	0.1208	0.4562	0.4095
	17:44015624	rs12150576	17	44015624	a	g	-0.0227	0.009	-2.534	13085	0.01129	0.7846	0.04386	0.1211	0.4632	0.4071
	17:44015745	rs12150235	17	44015745	a	g	0.0227	0.009	2.534	13084	0.01129	0.7858	0.04406	0.121	0.4647	0.4089
	17:44015816	rs12150242	17	44015816	a	g	0.0227	0.009	2.534	13085	0.01129	0.7846	0.04386	0.1211	0.4632	0.4071
	17:44015929	rs12150104	17	44015929	a	g	-0.0229	0.009	-2.556	13085	0.01059	0.7909	0.04152	0.1217	0.4643	0.4162
	17:44016157	rs62061725	17	44016157	c	g	-0.0226	0.009	-2.521	13081	0.0117	0.8218	0.04715	0.1272	0.4743	0.428
	17:44016341	rs62061726	17	44016341	a	g	-0.0227	0.009	-2.534	13085	0.01129	0.7846	0.04386	0.1211	0.4632	0.4071
	17:44016462	rs113537106	17	44016462	a	g	0.0227	0.009	2.534	13085	0.01129	0.7846	0.04386	0.1211	0.4632	0.4071
	17:44016601	rs112638515	17	44016601	a	ag	0.0229	0.009	2.552	13080	0.01072	0.8018	0.04458	0.1167	0.4617	0.4096
	17:44017124	rs62061727	17	44017124	t	g	-0.0227	0.009	-2.534	13085	0.01129	0.7846	0.04386	0.1211	0.4632	0.4071
	17:44017180	rs62061728	17	44017180	t	g	0.0227	0.009	2.534	13085	0.01129	0.7846	0.04386	0.1211	0.4632	0.4071
	17:44017283	rs62061729	17	44017283	a	g	0.0227	0.009	2.534	13085	0.01129	0.7846	0.04386	0.1211	0.4632	0.4071
	17:44017342	rs62061730	17	44017342	a	g	0.0225	0.009	2.503	13084	0.01231	0.8013	0.04676	0.1254	0.4589	0.4032
	17:44017666	rs62061731	17	44017666	a	c	-0.0228	0.009	-2.536	13082	0.0112	0.7739	0.04261	0.1234	0.4609	0.4121
	17:44017941	rs62061732	17	44017941	t	g	-0.0227	0.009	-2.534	13085	0.01129	0.7846	0.04386	0.1211	0.4632	0.4071
	17:44018399	rs62061733	17	44018399	a	g	0.0231	0.009	2.578	12984	0.009925	0.5586	0.03696	0.1015	0.6903	0.4879
	17:44018488	rs62061734	17	44018488	t	c	0.0224	0.0091	2.465	12899	0.01371	0.9481	0.06875	0.1191	0.4845	0.3794
	17:44019479	rs62062768	17	44019479	c	g	0.0228	0.009	2.545	13082	0.01094	0.8504	0.04781	0.1199	0.4622	0.432
	17:44019643	rs62062769	17	44019643	a	g	-0.0233	0.009	-2.591	13083	0.00957	0.846	0.04349	0.1165	0.463	0.4424
	17:44019680	rs62062770	17	44019680	t	c	0.0231	0.009	2.578	13082	0.009934	0.8303	0.04298	0.1175	0.4613	0.4348
	17:44020282	rs62062771	17	44020282	a	g	-0.0232	0.009	-2.581	13084	0.009842	0.8352	0.04354	0.1165	0.4606	0.4332
	17:44020314	rs62062772	17	44020314	t	c	-0.0232	0.009	-2.581	13084	0.009842	0.8352	0.04354	0.1165	0.4606	0.4332
	17:44020545	rs62062773	17	44020545	a	g	0.0231	0.009	2.57	13083	0.01017	0.8325	0.04451	0.1176	0.4586	0.4403
	17:44021061	rs79115768	17	44021061	t	c	-0.0232	0.009	-2.583	13085	0.009785	0.8476	0.0442	0.1162	0.4564	0.437
	17:44021218	rs28416808	17	44021218	t	c	-0.0231	0.009	-2.572	13081	0.01011	0.8442	0.04159	0.1239	0.4514	0.425
	17:44021463	rs62062774	17	44021463	t	c	0.0233	0.009	2.59	13084	0.009596	0.8503	0.04362	0.1172	0.4678	0.431
	17:44021699	rs2316784	17	44021699	t	g	-0.0232	0.009	-2.583	13085	0.009785	0.8476	0.0442	0.1162	0.4564	0.437
	17:44021717	rs4327091	17	44021717	a	g	-0.0231	0.009	-2.579	13082	0.00991	0.844	0.04354	0.1195	0.4577	0.4387
	17:44021744	rs4479290	17	44021744	t	c	0.0232	0.009	2.583	13085	0.009785	0.8476	0.0442	0.1162	0.4564	0.437
	17:44022043	rs62062776	17	44022043	a	c	0.023	0.009	2.56	13084	0.01047	0.8603	0.04437	0.1203	0.4435	0.4144
	17:44022068	rs62062777	17	44022068	a	g	-0.0232	0.009	-2.583	13085	0.009785	0.8476	0.0442	0.1162	0.4564	0.437
	17:44022319	rs75839508	17	44022319	a	g	-0.0232	0.009	-2.583	13085	0.009785	0.8476	0.0442	0.1162	0.4564	0.437
	17:44022376	rs75686108	17	44022376	t	c	-0.0232	0.009	-2.583	13085	0.009785	0.8476	0.0442	0.1162	0.4564	0.437
	17:44022433	rs79765413	17	44022433	t	c	0.023	0.009	2.561	13082	0.01045	0.8416	0.04785	0.1157	0.4645	0.4496
	17:44022434	rs78834738	17	44022434	a	g	-0.0232	0.009	-2.583	13083	0.009808	0.8405	0.04521	0.1123	0.4553	0.4401
	17:44022528	rs62062778	17	44022528	a	g	0.0232	0.009	2.583	13085	0.009785	0.8476	0.0442	0.1162	0.4564	0.437
	17:44022577	rs62062779	17	44022577	a	c	0.0232	0.009	2.583	13085	0.009785	0.8476	0.0442	0.1162	0.4564	0.437
	17:44022593	rs62062780	17	44022593	t	c	-0.0233	0.009	-2.599	13085	0.009339	0.841	0.04187	0.1167	0.446	0.4439
	17:44022632	rs62062781	17	44022632	a	g	-0.0232	0.009	-2.583	13085	0.009785	0.8476	0.0442	0.1162	0.4564	0.437
	17:44023087	rs62062782	17	44023087	a	g	-0.0232	0.009	-2.583	13085	0.009785	0.8476	0.0442	0.1162	0.4564	0.437
	17:44023520	rs62062783	17	44023520	t	g	0.0232	0.009	2.583	13085	0.009785	0.8476	0.0442	0.1162	0.4564	0.437
	17:44023842	rs35163442	17	44023842	a	g	-0.0227	0.009	-2.53	13071	0.0114	0.8343	0.04384	0.1414	0.491	0.4546
	17:44024552	rs62062784	17	44024552	c	g	0.0231	0.009	2.573	13081	0.01009	0.8411	0.04426	0.1187	0.465	0.4334
	17:44024562	rs62062785	17	44024562	t	g	-0.0231	0.009	-2.573	13081	0.01009	0.8411	0.04426	0.1187	0.465	0.4334
	17:44024660	rs62062786	17	44024660	c	g	-0.0233	0.009	-2.6	13081	0.009325	0.8549	0.04253	0.117	0.4502	0.4487
	17:44024865	rs62062787	17	44024865	t	c	0.0231	0.009	2.571	13081	0.01014	0.8093	0.04222	0.1175	0.4634	0.4193
	17:44024906	rs62062788	17	44024906	a	g	0.023	0.009	2.564	13079	0.01035	0.8199	0.04563	0.1155	0.4735	0.4412
	17:44025033	rs62062789	17	44025033	t	c	0.0232	0.009	2.582	13082	0.009816	0.8436	0.04333	0.1175	0.4582	0.4346
	17:44025045	rs62062790	17	44025045	t	c	-0.0232	0.009	-2.586	13081	0.009723	0.8417	0.04293	0.1171	0.4606	0.4317
	17:44025273	rs62062791	17	44025273	a	g	-0.0232	0.009	-2.582	13082	0.009816	0.8436	0.04333	0.1175	0.4582	0.4346
	17:44025347	rs62062792	17	44025347	t	c	0.0232	0.009	2.582	13082	0.009816	0.8436	0.04333	0.1175	0.4582	0.4346
	17:44025359	rs140618737	17	44025359	t	tttg	-0.0235	0.009	-2.616	13075	0.008892	0.8194	0.03988	0.1149	0.4665	0.4607
	17:44025592	rs78026984	17	44025592	c	g	-0.0232	0.009	-2.583	13081	0.009792	0.8435	0.04252	0.1193	0.4597	0.432
	17:44025650	rs113395365	17	44025650	t	c	0.0232	0.009	2.582	13082	0.009816	0.8436	0.04333	0.1175	0.4582	0.4346
	17:44025678	rs968309450	17	44025678	g	gct	0.0232	0.009	2.577	13058	0.009977	0.8474	0.04805	0.1035	0.4291	0.4281
	17:44026321	rs62062793	17	44026321	t	c	0.0231	0.009	2.578	13081	0.009932	0.8371	0.04298	0.1184	0.4507	0.4345
	17:44026394	rs62062794	17	44026394	a	g	0.023	0.009	2.567	13079	0.01025	0.8391	0.04343	0.1212	0.4539	0.432
	17:44026478	rs78556223	17	44026478	a	g	0.0233	0.009	2.591	13070	0.009558	0.8196	0.0482	0.09259	0.4437	0.4336
	17:44026490	rs77266933	17	44026490	a	c	0.0233	0.009	2.591	13070	0.009558	0.8196	0.0482	0.09259	0.4437	0.4336
	17:44026495	rs74531363	17	44026495	a	g	0.0233	0.009	2.591	13070	0.009558	0.8196	0.0482	0.09259	0.4437	0.4336
	17:44026548	rs242561	17	44026548	t	c	-0.0252	0.009	-2.784	12775	0.005373	0.9065	0.03179	0.07833	0.3267	0.402
	17:44027090	rs62062795	17	44027090	t	c	-0.0232	0.009	-2.582	13082	0.009816	0.8436	0.04333	0.1175	0.4582	0.4346
	17:44027316	rs62062796	17	44027316	a	g	-0.0231	0.009	-2.576	13082	0.01001	0.8486	0.04471	0.1159	0.4534	0.4298
	17:44027366	rs62062797	17	44027366	t	g	0.0232	0.009	2.589	13081	0.009637	0.8486	0.04308	0.1168	0.4588	0.4363
	17:44027383	rs62062798	17	44027383	a	g	0.0232	0.009	2.589	13081	0.009614	0.8453	0.04254	0.1179	0.4631	0.4333
	17:44027521	rs62062799	17	44027521	t	g	-0.0229	0.009	-2.556	13080	0.01058	0.8257	0.04248	0.123	0.4436	0.4265
	17:44027753	rs62062800	17	44027753	a	g	0.0232	0.009	2.585	13082	0.009749	0.8332	0.04223	0.1186	0.4691	0.4354
	17:44027836	rs67781225	17	44027836	g	gc	-0.0234	0.009	-2.606	13077	0.00917	0.8504	0.0437	0.1165	0.4807	0.4712
	17:44028011	rs62062801	17	44028011	t	g	0.0233	0.009	2.593	13081	0.009506	0.8506	0.04289	0.1153	0.4621	0.4394
	17:44028045	rs62062802	17	44028045	t	g	-0.0232	0.009	-2.582	13082	0.009816	0.8436	0.04333	0.1175	0.4582	0.4346
	17:44028183	rs62062803	17	44028183	t	c	0.0231	0.009	2.579	13082	0.009911	0.8518	0.04177	0.1258	0.4565	0.4287
	17:44028469	rs535735118	17	44028469	ca	c	0.0232	0.009	2.582	13082	0.009816	0.8436	0.04333	0.1175	0.4582	0.4346
	17:44028707	rs74903707	17	44028707	a	g	-0.0232	0.009	-2.589	13074	0.009614	0.848	0.0419	0.1181	0.4543	0.4265
	17:44028796	rs77017444	17	44028796	t	c	0.0232	0.009	2.586	13076	0.00971	0.8516	0.04139	0.1227	0.4657	0.4221
	17:44029178	rs76839282	17	44029178	c	g	-0.0231	0.009	-2.574	13076	0.01007	0.8427	0.04186	0.1219	0.4597	0.4154
	17:44029510	rs540404471	17	44029510	t	tgatg	-0.0232	0.009	-2.587	13075	0.009688	0.8438	0.04197	0.1195	0.4584	0.4303
	17:44030115	rs17650579	17	44030115	t	c	-0.0232	0.009	-2.587	13075	0.009687	0.8483	0.04196	0.1195	0.4562	0.4277
	17:44030195	rs17650597	17	44030195	a	t	0.0232	0.009	2.585	13076	0.009749	0.8409	0.04158	0.1207	0.4604	0.427
	17:44030231	rs17650633	17	44030231	t	c	0.0232	0.009	2.585	13076	0.009749	0.8409	0.04158	0.1207	0.4604	0.427
	17:44030263	rs112320018	17	44030263	a	ac	0.0233	0.009	2.598	13073	0.009389	0.8367	0.04108	0.1164	0.4532	0.4307
	17:44030311	rs17650651	17	44030311	t	g	0.0231	0.009	2.575	13073	0.01002	0.8469	0.04285	0.1201	0.4594	0.4243
	17:44030773	rs62062805	17	44030773	a	g	0.0232	0.009	2.585	13076	0.009749	0.8409	0.04158	0.1207	0.4604	0.427
	17:44031420	rs62062806	17	44031420	a	g	-0.0231	0.009	-2.578	13078	0.009931	0.8263	0.04061	0.1213	0.4574	0.4184
	17:44031540	rs55978005	17	44031540	t	g	-0.0233	0.009	-2.592	13075	0.009532	0.8209	0.03839	0.1214	0.4401	0.4175
	17:44031946	rs55946323	17	44031946	a	g	0.0229	0.009	2.551	13078	0.01075	0.8413	0.04318	0.1251	0.4425	0.4191
	17:44032073	rs56317731	17	44032073	a	g	0.0231	0.009	2.574	13079	0.01005	0.8263	0.04136	0.1209	0.4544	0.4211
	17:44032470	rs55821155	17	44032470	c	g	0.023	0.009	2.561	13079	0.01045	0.8427	0.04339	0.1232	0.4656	0.4143
	17:44032597	rs56080482	17	44032597	a	g	-0.0232	0.009	-2.58	13078	0.009884	0.8128	0.04024	0.12	0.453	0.4267
	17:44032768	rs17571718	17	44032768	t	c	0.0232	0.009	2.586	13077	0.009723	0.822	0.04061	0.119	0.4556	0.4246
	17:44032879	rs78555354	17	44032879	a	g	0.0234	0.009	2.608	13071	0.00911	0.8245	0.04056	0.1149	0.449	0.4513
	17:44032915	rs17571739	17	44032915	t	c	0.0231	0.009	2.574	13079	0.01005	0.8263	0.04136	0.1209	0.4544	0.4211
	17:44032956	rs62062813	17	44032956	a	g	-0.0231	0.009	-2.574	13079	0.01005	0.8263	0.04136	0.1209	0.4544	0.4211
	17:44033002	rs62063262	17	44033002	t	c	0.0231	0.009	2.574	13079	0.01005	0.8263	0.04136	0.1209	0.4544	0.4211
	17:44033132	rs113520245	17	44033132	t	c	-0.026	0.0037	-6.944	57017	2.806e-12	0.9692	5.665e-05	0.0005111	0.2924	0.07457
	17:44033169	rs113277432	17	44033169	t	c	0.0232	0.009	2.58	13075	0.009884	0.8029	0.04101	0.1165	0.4583	0.4071
	17:44033188	rs112950348	17	44033188	a	g	-0.0232	0.009	-2.581	13074	0.009844	0.8118	0.04112	0.1172	0.4697	0.4125
	17:44033394	rs62063263	17	44033394	c	g	-0.0231	0.009	-2.574	13079	0.01005	0.8263	0.04136	0.1209	0.4544	0.4211
	17:44033401	rs62063264	17	44033401	t	c	-0.0231	0.009	-2.574	13079	0.01005	0.8263	0.04136	0.1209	0.4544	0.4211
	17:44033468	rs62063265	17	44033468	a	g	-0.0231	0.009	-2.574	13079	0.01005	0.8263	0.04136	0.1209	0.4544	0.4211
	17:44033488	rs62063266	17	44033488	t	c	-0.0231	0.009	-2.574	13079	0.01005	0.8263	0.04136	0.1209	0.4544	0.4211
	17:44033802	rs17571781	17	44033802	t	c	0.0231	0.009	2.574	13079	0.01005	0.8263	0.04136	0.1209	0.4544	0.4211
	17:44034340	rs56201245	17	44034340	t	c	-0.023	0.009	-2.562	13069	0.0104	0.8224	0.04288	0.1259	0.4794	0.4467
	17:44034486	rs56302057	17	44034486	a	g	0.0229	0.009	2.552	13075	0.0107	0.8264	0.04328	0.1239	0.4657	0.4141
	17:44034575	rs55746658	17	44034575	t	c	0.0229	0.009	2.548	13072	0.01084	0.9104	0.04614	0.1307	0.5046	0.3948
	17:44034673	rs56367860	17	44034673	t	g	0.0231	0.009	2.57	13078	0.01018	0.8202	0.04131	0.1205	0.4509	0.4162
	17:44034833	rs62063269	17	44034833	a	g	-0.0231	0.009	-2.57	13078	0.01018	0.8202	0.04131	0.1205	0.4509	0.4162
	17:44034859	rs17571809	17	44034859	a	g	0.0231	0.009	2.57	13078	0.01018	0.8202	0.04131	0.1205	0.4509	0.4162
	17:44035222	rs1458726257	17	44035222	g	gaa	-0.0227	0.009	-2.533	13061	0.01131	0.8211	0.04404	0.1279	0.4522	0.426
	17:44035233	rs80190331	17	44035233	a	t	0.0231	0.009	2.572	13077	0.0101	0.8186	0.04111	0.1212	0.4539	0.4218
	17:44035367	rs17650771	17	44035367	a	g	0.0231	0.009	2.57	13078	0.01018	0.8202	0.04131	0.1205	0.4509	0.4162
	17:44035516	rs77555455	17	44035516	a	g	-0.0231	0.009	-2.574	13079	0.01005	0.8263	0.04136	0.1209	0.4544	0.4211
	17:44035706	rs17571857	17	44035706	a	g	0.023	0.009	2.557	13077	0.01054	0.8136	0.0417	0.1226	0.4569	0.4119
	17:44036047	rs62063271	17	44036047	a	g	-0.0223	0.009	-2.48	13073	0.01315	0.8062	0.04884	0.1285	0.4575	0.4024
	17:44036129	rs112916880	17	44036129	t	c	-0.023	0.009	-2.562	13076	0.0104	0.8269	0.04073	0.1219	0.4377	0.3996
	17:44036287	rs62063275	17	44036287	a	g	0.0228	0.009	2.54	13075	0.01109	0.8241	0.04298	0.1293	0.4687	0.4176
	17:44036462	rs62063277	17	44036462	a	t	-0.023	0.009	-2.567	13077	0.01027	0.8032	0.04032	0.1218	0.4582	0.4094
	17:44036787	rs17650818	17	44036787	t	c	0.023	0.009	2.562	13076	0.0104	0.8275	0.04264	0.1194	0.4444	0.4174
	17:44036914	rs62063278	17	44036914	t	c	-0.0231	0.009	-2.57	13078	0.01018	0.8202	0.04131	0.1205	0.4509	0.4162
	17:44036936	rs62063279	17	44036936	a	g	-0.0231	0.009	-2.57	13078	0.01018	0.8202	0.04131	0.1205	0.4509	0.4162
	17:44037079	rs113793114	17	44037079	a	g	-0.023	0.009	-2.557	13073	0.01056	0.8623	0.04456	0.1205	0.4477	0.4064
	17:44037106	rs112695020	17	44037106	ca	c	-0.024	0.009	-2.666	13061	0.007665	0.8129	0.04394	0.08207	0.4471	0.4306
	17:44037299	rs62063280	17	44037299	c	g	-0.023	0.009	-2.559	13072	0.01049	0.8173	0.04035	0.1225	0.4323	0.4214
	17:44037491	rs17650842	17	44037491	a	g	0.0231	0.009	2.568	13068	0.01022	0.8082	0.03904	0.1232	0.4436	0.4171
	17:44038536	rs1459177076	17	44038536	ca	c	0.0218	0.009	2.422	13036	0.01546	0.7864	0.04916	0.1542	0.5848	0.3787
	17:44039008	rs17650860	17	44039008	a	g	-0.0248	0.009	-2.742	13028	0.006113	0.7357	0.02387	0.1072	0.4346	0.4301
	17:44039043	rs62063282	17	44039043	a	g	-0.0233	0.009	-2.588	13059	0.009641	0.7782	0.03213	0.1382	0.5022	0.4104
	17:44039410	rs111520035	17	44039410	a	g	0.0232	0.009	2.586	13081	0.009697	0.7535	0.03279	0.1239	0.4731	0.3716
	17:44039516	rs17650872	17	44039516	t	g	-0.0231	0.009	-2.575	13080	0.01003	0.7526	0.03387	0.124	0.4737	0.3738
	17:44039691	rs17650901	17	44039691	a	g	0.0231	0.009	2.577	13079	0.009975	0.7456	0.03334	0.1243	0.4678	0.378
	17:44040120	rs55780945	17	44040120	t	c	-0.0232	0.009	-2.586	13080	0.009719	0.7555	0.03274	0.1252	0.4792	0.3811
	17:44040823	rs55711941	17	44040823	t	c	-0.0229	0.009	-2.553	13078	0.01068	0.7363	0.03497	0.1305	0.4961	0.3834
	17:44041101	rs55709241	17	44041101	t	c	0.023	0.009	2.559	13080	0.0105	0.7558	0.03777	0.1196	0.4857	0.3867
	17:44041107	rs56280951	17	44041107	a	g	-0.023	0.009	-2.556	13079	0.01058	0.7652	0.0385	0.1204	0.49	0.3875
	17:44041562	rs112058117	17	44041562	t	g	-0.0231	0.009	-2.567	13075	0.01025	0.759	0.04026	0.1105	0.4842	0.3962
	17:44041817	rs112206871	17	44041817	a	g	0.0228	0.009	2.542	13074	0.01101	0.7644	0.03725	0.1249	0.4839	0.3701
	17:44042221	rs56166491	17	44042221	a	g	0.0229	0.009	2.549	13071	0.0108	0.7801	0.03926	0.1261	0.5292	0.398
	17:44042361	rs56226437	17	44042361	t	c	0.0227	0.009	2.525	13076	0.01156	0.7483	0.03713	0.1345	0.5054	0.3624
	17:44042366	rs55907036	17	44042366	a	g	-0.0227	0.009	-2.531	13074	0.01138	0.7478	0.03685	0.134	0.503	0.3682
	17:44042783	rs56294117	17	44042783	a	g	-0.0228	0.009	-2.538	13069	0.01116	0.7917	0.04253	0.1211	0.4581	0.4162
	17:44042868	rs112415880	17	44042868	a	g	-0.0229	0.009	-2.547	13075	0.01085	0.7275	0.03661	0.1231	0.4904	0.3893
	17:44042939	rs112003311	17	44042939	a	g	-0.023	0.009	-2.559	13076	0.01049	0.7585	0.03989	0.1126	0.452	0.404
	17:44042951	rs111751251	17	44042951	t	c	-0.0231	0.009	-2.568	13079	0.01024	0.7582	0.03687	0.1196	0.4923	0.3832
	17:44043378	rs62063291	17	44043378	t	c	0.0231	0.009	2.573	13079	0.01008	0.7637	0.03761	0.1149	0.4922	0.3788
	17:44043636	rs62063292	17	44043636	t	c	-0.023	0.009	-2.559	13081	0.01049	0.7673	0.03848	0.118	0.4883	0.3838
	17:44043819	rs62063293	17	44043819	a	g	-0.0234	0.009	-2.607	13081	0.009146	0.7798	0.03542	0.1128	0.4687	0.3825
	17:44044157	rs62063294	17	44044157	a	g	-0.0233	0.009	-2.597	13082	0.009406	0.7659	0.03723	0.1113	0.4785	0.4054
	17:44044220	rs17650973	17	44044220	a	t	0.023	0.009	2.555	13082	0.01061	0.7613	0.03845	0.119	0.4934	0.3835
	17:44044431	rs62063295	17	44044431	t	c	-0.023	0.009	-2.565	13082	0.01032	0.7746	0.03804	0.1196	0.4916	0.3829
	17:44044508	rs17650991	17	44044508	a	c	0.0232	0.009	2.587	13081	0.009668	0.7561	0.03532	0.1194	0.5038	0.3894
	17:44044823	rs75145092	17	44044823	a	t	-0.023	0.009	-2.561	13080	0.01043	0.7726	0.03833	0.1212	0.5069	0.3842
	17:44044940	rs113857334	17	44044940	t	c	0.0231	0.009	2.567	13083	0.01025	0.7622	0.03724	0.1189	0.4929	0.3814
	17:44044985	rs17572147	17	44044985	a	g	0.0235	0.009	2.615	13078	0.008935	0.7777	0.03503	0.1119	0.4701	0.4045
	17:44045474	rs77513497	17	44045474	a	g	0.023	0.009	2.555	13082	0.01061	0.7613	0.03845	0.119	0.4934	0.3835
	17:44045585	rs75691066	17	44045585	a	c	-0.0246	0.009	-2.727	13012	0.006385	0.933	0.04872	0.07325	0.4375	0.4094
	17:44045974	rs17572169	17	44045974	t	c	-0.0232	0.009	-2.58	13082	0.009871	0.7576	0.03715	0.1149	0.5043	0.3887
	17:44046202	rs62063296	17	44046202	t	c	-0.0231	0.009	-2.567	13083	0.01025	0.7622	0.03724	0.1189	0.4929	0.3814
	17:44047216	rs62641967	17	44047216	t	g	0.0235	0.009	2.608	13081	0.009104	0.7675	0.03569	0.1096	0.4626	0.3947
	17:44047449	rs1353445638	17	44047449	cccat	c	0.0242	0.0091	2.655	12929	0.007921	0.7273	0.03097	0.1437	0.6846	0.4526
	17:44047609	rs74373419	17	44047609	t	c	-0.0231	0.009	-2.567	13083	0.01025	0.7622	0.03724	0.1189	0.4929	0.3814
	17:44047802	rs62063297	17	44047802	a	t	0.0231	0.009	2.567	13083	0.01025	0.7622	0.03724	0.1189	0.4929	0.3814
	17:44048323	rs62063298	17	44048323	t	g	-0.0231	0.009	-2.567	13083	0.01025	0.7622	0.03724	0.1189	0.4929	0.3814
	17:44048336	rs62063299	17	44048336	t	c	0.0231	0.009	2.571	13081	0.01013	0.7705	0.03556	0.125	0.4938	0.3758
	17:44048350	rs62063300	17	44048350	t	c	0.023	0.009	2.566	13082	0.0103	0.7649	0.03586	0.1242	0.493	0.3735
	17:44048502	rs12453019	17	44048502	g	ga	-0.0231	0.009	-2.575	13082	0.01001	0.7622	0.03709	0.1162	0.4899	0.3829
	17:44048936	rs77566074	17	44048936	a	c	-0.022	0.009	-2.448	13059	0.01436	0.8071	0.05163	0.1376	0.5912	0.3859
	17:44048937	rs75856822	17	44048937	t	c	0.0209	0.009	2.319	13059	0.0204	0.8251	0.07038	0.1427	0.5694	0.3461
	17:44048939	rs914795556	17	44048939	a	ag	-0.0206	0.009	-2.293	13059	0.02186	0.7772	0.07198	0.1395	0.5689	0.3344
	17:44048941	rs62063301	17	44048941	c	g	-0.0216	0.009	-2.402	13062	0.0163	0.7878	0.05005	0.1452	0.5424	0.3401
	17:44048943	rs62063302	17	44048943	a	g	-0.0223	0.009	-2.477	13068	0.01325	0.7793	0.04394	0.1369	0.5332	0.3813
	17:44049133	rs62063303	17	44049133	t	c	0.023	0.009	2.556	13081	0.0106	0.7669	0.03885	0.118	0.4897	0.3849
	17:44049329	rs75242405	17	44049329	t	c	-0.023	0.009	-2.556	13081	0.0106	0.7546	0.03883	0.1185	0.5009	0.3896
	17:44049550	rs17651093	17	44049550	a	g	-0.0229	0.009	-2.553	13075	0.01067	0.7408	0.03944	0.115	0.4858	0.4024
	17:44049867	rs17572248	17	44049867	a	g	0.023	0.009	2.566	13082	0.0103	0.7601	0.03756	0.1182	0.4934	0.3824
	17:44049900	rs62063304	17	44049900	a	g	0.0237	0.009	2.635	13076	0.008411	0.769	0.03303	0.1116	0.4753	0.4034
	17:44050282	rs62063305	17	44050282	a	g	-0.0232	0.009	-2.586	13082	0.009702	0.7587	0.03536	0.1183	0.4904	0.382
	17:44050340	rs17651134	17	44050340	a	g	-0.023	0.009	-2.566	13082	0.0103	0.7601	0.03756	0.1182	0.4934	0.3824
	17:44050395	rs62063306	17	44050395	a	c	-0.0231	0.009	-2.569	13081	0.01019	0.7504	0.0376	0.1152	0.4933	0.3842
	17:44050463	rs62063774	17	44050463	t	c	0.023	0.009	2.565	13081	0.01033	0.7639	0.03733	0.1198	0.4933	0.3817
	17:44050823	rs62063775	17	44050823	t	g	-0.023	0.009	-2.566	13082	0.0103	0.7601	0.03756	0.1182	0.4934	0.3824
	17:44050850	rs62063776	17	44050850	a	g	0.0233	0.009	2.592	13078	0.009531	0.7438	0.03361	0.1188	0.5143	0.3622
	17:44051588	rs117124984	17	44051588	c	g	0.0235	0.009	2.612	13075	0.009008	0.7826	0.03289	0.1207	0.473	0.3859
	17:44051589	rs118087478	17	44051589	t	g	0.0235	0.009	2.614	13075	0.008952	0.7795	0.0335	0.1184	0.4717	0.3931
	17:44051612	rs77875796	17	44051612	a	g	0.0229	0.009	2.552	13082	0.0107	0.7502	0.03689	0.1209	0.4808	0.3723
	17:44051846	rs1800547	17	44051846	a	g	0.0231	0.009	2.568	13081	0.01023	0.7629	0.03791	0.117	0.4913	0.3854
	17:44051924	rs17651213	17	44051924	a	g	-0.0231	0.009	-2.568	13081	0.01023	0.7625	0.03707	0.1199	0.4974	0.3817
	17:44052009	rs17572361	17	44052009	t	c	0.023	0.009	2.566	13082	0.0103	0.7601	0.03756	0.1182	0.4934	0.3824
	17:44052284	rs17651243	17	44052284	a	g	-0.023	0.009	-2.566	13082	0.0103	0.7601	0.03756	0.1182	0.4934	0.3824
	17:44052733	rs78104015	17	44052733	a	g	0.023	0.009	2.566	13082	0.0103	0.7601	0.03756	0.1182	0.4934	0.3824
	17:44053171	rs62063777	17	44053171	a	g	0.023	0.009	2.566	13082	0.0103	0.7601	0.03756	0.1182	0.4934	0.3824
	17:44053307	rs113242154	17	44053307	t	tag	0.0233	0.009	2.591	13062	0.009578	0.6498	0.03576	0.09399	0.4632	0.3809
	17:44053448	rs2217394	17	44053448	a	g	0.0232	0.009	2.577	13083	0.009954	0.761	0.03637	0.1181	0.4928	0.3802
	17:44053989	rs62063778	17	44053989	a	g	-0.023	0.009	-2.565	13081	0.01033	0.7534	0.0363	0.1209	0.49	0.3828
	17:44054237	rs17651285	17	44054237	a	g	-0.0231	0.009	-2.573	13082	0.01009	0.7625	0.03627	0.1199	0.4899	0.3806
	17:44054388	rs17572467	17	44054388	t	c	0.0229	0.009	2.554	13082	0.01066	0.7606	0.03775	0.1204	0.4923	0.3758
	17:44054596	rs17572495	17	44054596	t	g	0.023	0.009	2.566	13082	0.0103	0.7601	0.03756	0.1182	0.4934	0.3824
	17:44054671	rs62063779	17	44054671	t	c	-0.0232	0.009	-2.577	13083	0.009954	0.761	0.03637	0.1181	0.4928	0.3802
	17:44055638	rs754513	17	44055638	a	t	-0.023	0.009	-2.566	13082	0.0103	0.7601	0.03756	0.1182	0.4934	0.3824
	17:44055647	rs754512	17	44055647	a	t	0.023	0.009	2.566	13082	0.0103	0.7601	0.03756	0.1182	0.4934	0.3824
	17:44056238	rs62063780	17	44056238	a	g	0.023	0.009	2.566	13082	0.0103	0.7601	0.03756	0.1182	0.4934	0.3824
	17:44056433	rs2163129	17	44056433	t	c	0.0232	0.009	2.577	13083	0.009954	0.761	0.03637	0.1181	0.4928	0.3802
	17:44056434	rs2163130	17	44056434	a	g	-0.0232	0.009	-2.577	13083	0.009954	0.761	0.03637	0.1181	0.4928	0.3802
	17:44056767	rs1981997	17	44056767	a	g	-0.0227	0.009	-2.523	13077	0.01162	0.7686	0.03855	0.1287	0.4824	0.3745
	17:44056833	rs1981998	17	44056833	a	g	-0.0227	0.009	-2.526	13078	0.01153	0.7656	0.04039	0.1244	0.4948	0.3852
	17:44057595	rs3785884	17	44057595	a	g	-0.0257	0.0089	-2.871	13012	0.004096	0.8191	0.02391	0.08444	0.4998	0.5207
	17:44058004	rs17572613	17	44058004	a	g	0.0231	0.009	2.572	13077	0.0101	0.7934	0.03768	0.1226	0.4926	0.3968
	17:44058017	rs77527347	17	44058017	t	g	-0.0231	0.009	-2.568	13077	0.01023	0.7789	0.0365	0.1245	0.495	0.3944
	17:44058629	rs17572627	17	44058629	a	t	-0.0232	0.009	-2.588	13082	0.009663	0.766	0.03593	0.1194	0.497	0.3921
	17:44058691	rs62063781	17	44058691	t	g	-0.0232	0.009	-2.582	13080	0.009826	0.7432	0.03706	0.1178	0.5253	0.4194
	17:44058699	rs572358584	17	44058699	t	tagg	-0.0232	0.009	-2.582	13080	0.009826	0.7432	0.03706	0.1178	0.5253	0.4194
	17:44058716	rs62063782	17	44058716	t	g	-0.0231	0.009	-2.568	13082	0.01022	0.777	0.03798	0.1203	0.5054	0.3867
	17:44058861	rs17651483	17	44058861	a	c	-0.0234	0.009	-2.61	13082	0.009062	0.758	0.03329	0.118	0.4892	0.3878
	17:44059215	rs62063783	17	44059215	t	c	-0.0231	0.009	-2.576	13079	0.009987	0.7889	0.03731	0.1158	0.4747	0.3795
	17:44059775	rs62063784	17	44059775	a	g	0.0233	0.009	2.596	13081	0.009438	0.7714	0.03659	0.1163	0.5005	0.3987
	17:44060248	rs56234850	17	44060248	a	g	-0.0232	0.009	-2.582	13073	0.009825	0.7896	0.03797	0.1162	0.4683	0.3963
	17:44060775	rs63750417	17	44060775	t	c	-0.0228	0.009	-2.533	13081	0.0113	0.7599	0.0413	0.1231	0.5105	0.401
	17:44061023	rs62063786	17	44061023	a	g	-0.0228	0.009	-2.536	13082	0.0112	0.7689	0.03916	0.1254	0.4994	0.3874
	17:44061036	rs62063787	17	44061036	t	c	0.023	0.009	2.559	13082	0.01051	0.7544	0.03707	0.1206	0.4919	0.3802
	17:44061278	rs17651549	17	44061278	t	c	-0.0233	0.009	-2.589	13082	0.009629	0.7504	0.03439	0.1187	0.4866	0.3759
	17:44061608	rs796824881	17	44061608	g	gt	-0.023	0.009	-2.559	13082	0.01051	0.7544	0.03707	0.1206	0.4919	0.3802
	17:44061696	rs62063788	17	44061696	t	c	-0.0231	0.009	-2.57	13083	0.01016	0.7554	0.0359	0.1205	0.4914	0.3781
	17:44061898	rs62063789	17	44061898	t	c	0.023	0.009	2.559	13082	0.01051	0.7544	0.03707	0.1206	0.4919	0.3802
	17:44062337	rs56363731	17	44062337	a	g	-0.0231	0.009	-2.573	13082	0.01008	0.7534	0.03596	0.1193	0.4939	0.3789
	17:44062689	rs56240566	17	44062689	a	c	0.0222	0.009	2.466	13059	0.01366	0.7965	0.047	0.1236	0.47	0.3832
	17:44062915	rs62063790	17	44062915	t	g	-0.023	0.009	-2.554	13077	0.01065	0.7068	0.03185	0.1337	0.524	0.3557
	17:44062993	rs62063791	17	44062993	a	g	0.0232	0.009	2.582	13079	0.009827	0.7432	0.03153	0.1281	0.5006	0.3677
	17:44063140	rs1529534	17	44063140	a	g	0.0228	0.009	2.539	13077	0.01113	0.7524	0.03386	0.1346	0.4895	0.3515
	17:44063393	rs17572795	17	44063393	a	g	-0.0231	0.009	-2.57	13083	0.01016	0.7554	0.0359	0.1205	0.4914	0.3781
	17:44063563	rs17572823	17	44063563	t	c	0.0232	0.009	2.58	13081	0.009882	0.7721	0.03535	0.1216	0.4881	0.3794
	17:44063723	rs9901937	17	44063723	a	c	0.023	0.009	2.563	13077	0.01039	0.7243	0.03521	0.1189	0.5081	0.366
	17:44063766	rs17572851	17	44063766	a	g	0.0232	0.009	2.579	13082	0.00992	0.7513	0.03607	0.117	0.4959	0.3812
	17:44063787	rs62063792	17	44063787	a	g	0.0232	0.009	2.579	13082	0.00992	0.7513	0.03607	0.117	0.4959	0.3812
	17:44064208	rs17572893	17	44064208	a	g	-0.0229	0.009	-2.547	13068	0.01085	0.8161	0.03377	0.1417	0.4702	0.3678
	17:44064334	rs62063793	17	44064334	t	c	0.0229	0.009	2.553	13080	0.01067	0.7385	0.03734	0.1182	0.4926	0.3808
	17:44064759	rs1529535	17	44064759	a	c	0.023	0.009	2.556	13078	0.01059	0.7846	0.04013	0.1179	0.4783	0.3992
	17:44065410	rs10445371	17	44065410	a	g	-0.0233	0.009	-2.588	13079	0.009646	0.7726	0.03733	0.1149	0.4857	0.3961
	17:44065669	rs919461	17	44065669	a	t	0.0233	0.009	2.588	13079	0.009646	0.7726	0.03733	0.1149	0.4857	0.3961
	17:44065740	rs919462	17	44065740	t	c	-0.023	0.009	-2.565	13078	0.01033	0.7737	0.03892	0.1177	0.4825	0.3962
	17:44065901	rs919464	17	44065901	t	c	-0.023	0.009	-2.565	13078	0.01033	0.7737	0.03892	0.1177	0.4825	0.3962
	17:44066088	rs62063794	17	44066088	a	t	-0.023	0.009	-2.563	13078	0.01037	0.7781	0.03839	0.1191	0.4727	0.3901
	17:44066172	rs112385572	17	44066172	a	g	0.023	0.009	2.56	13073	0.01047	0.791	0.03803	0.1231	0.4804	0.3789
	17:44066252	rs72204658	17	44066252	a	aaaacaaac	-0.0243	0.009	-2.693	12814	0.007073	0.8444	0.06216	0.07842	0.5718	0.7567
	17:44066634	rs17651700	17	44066634	c	g	0.023	0.009	2.562	13077	0.0104	0.7726	0.03809	0.1185	0.4723	0.3861
	17:44066868	rs372810927	17	44066868	a	c	-0.023	0.009	-2.559	13073	0.0105	0.7395	0.03575	0.125	0.4925	0.3892
	17:44066874	rs111240522	17	44066874	a	g	-0.0231	0.009	-2.57	13077	0.01018	0.7865	0.03976	0.1205	0.5107	0.4036
	17:44066995	rs113134013	17	44066995	t	c	-0.0232	0.009	-2.587	13077	0.009678	0.7741	0.03717	0.1148	0.4802	0.3889
	17:44067046	rs76357066	17	44067046	a	g	-0.0232	0.009	-2.586	13078	0.009711	0.7715	0.03653	0.1157	0.4755	0.386
	17:44067400	rs10445337	17	44067400	t	c	0.0229	0.009	2.552	13078	0.01072	0.7826	0.03893	0.1221	0.4722	0.3888
	17:44067508	rs79447161	17	44067508	a	g	0.0231	0.009	2.572	13074	0.01011	0.7532	0.04061	0.103	0.4891	0.3746
	17:44067546	rs17651754	17	44067546	t	c	0.0232	0.009	2.586	13078	0.009711	0.7715	0.03653	0.1157	0.4755	0.386
	17:44067682	rs10445338	17	44067682	a	g	-0.0224	0.009	-2.498	13075	0.01251	0.7398	0.04162	0.1248	0.4843	0.3851
	17:44067831	rs111652694	17	44067831	t	c	0.0229	0.009	2.551	13076	0.01075	0.7717	0.03933	0.1186	0.4729	0.3882
	17:44068112	rs75743061	17	44068112	c	g	0.0228	0.009	2.534	13072	0.01126	0.7947	0.04453	0.1112	0.4682	0.3867
	17:44068238	rs62063795	17	44068238	t	c	-0.0234	0.009	-2.6	13078	0.009312	0.7787	0.03583	0.1133	0.466	0.381
	17:44068289	rs62063796	17	44068289	a	g	-0.0229	0.009	-2.552	13075	0.01071	0.7666	0.03907	0.1189	0.4806	0.3865
	17:44068294	rs62063797	17	44068294	c	g	-0.0229	0.009	-2.552	13075	0.01071	0.7666	0.03907	0.1189	0.4806	0.3865
	17:44068480	rs77290642	17	44068480	t	c	0.0228	0.009	2.539	13076	0.01113	0.7841	0.04077	0.1221	0.4877	0.3877
	17:44068481	rs76618565	17	44068481	a	g	-0.0229	0.009	-2.551	13076	0.01075	0.7717	0.03933	0.1186	0.4729	0.3882
	17:44068543	rs62063798	17	44068543	a	g	-0.0229	0.009	-2.551	13076	0.01075	0.7717	0.03933	0.1186	0.4729	0.3882
	17:44068924	rs1052551	17	44068924	a	g	-0.0231	0.009	-2.566	13077	0.01029	0.761	0.03657	0.1198	0.4661	0.3859
	17:44069180	rs62063799	17	44069180	c	g	0.0228	0.009	2.54	13075	0.01107	0.7482	0.03926	0.1178	0.4632	0.3915
	17:44069198	rs62063800	17	44069198	t	c	-0.0228	0.009	-2.541	13075	0.01107	0.7477	0.03814	0.118	0.4527	0.3813
	17:44069376	rs62063801	17	44069376	t	g	-0.0231	0.009	-2.574	13077	0.01005	0.7706	0.03773	0.1158	0.476	0.3882
	17:44069687	rs17651857	17	44069687	a	g	0.0232	0.009	2.583	13076	0.009782	0.7762	0.03735	0.1152	0.4783	0.389
	17:44069768	rs74759276	17	44069768	a	g	0.023	0.009	2.562	13077	0.0104	0.7726	0.03809	0.1185	0.4723	0.3861
[truncated: 1,334 more rows]
